# Supplementary material for: LAITOR4HPC: A text mining pipeline based on HPC for building interaction networks
Source: BMC Bioinformatics. 2020 Aug 24;21:365. doi: 10.1186/s12859-020-03620-4 (PMC7447576; doi:10.1186/s12859-020-03620-4)
Supplement: Supplementary file 1 — Additional file 1. PMID list. Unformatted text file containing the list of PMIDs used to the soybean analysis. The list represents all the MEDLINE PMIDs available until July 2017. [file 12859_2020_3620_MOESM1_ESM.zip]

Archive with 1 entries (1 files):
- PMID_list.txt
