# Supplementary material for: LAITOR4HPC: A text mining pipeline based on HPC for building interaction networks
Source: BMC Bioinformatics. 2020 Aug 24;21:365. doi: 10.1186/s12859-020-03620-4 (PMC7447576; doi:10.1186/s12859-020-03620-4)
Supplement: Supplementary file 2 — Additional file 2. Searching bioentities co-occurrences in all available abstracts for one specie (First case study report). Excel file containing information about the total of proteins, co-occurrences and terms of interaction mapped by LAITOR4HPC in Glicine max. For each category there are information about the absolute number of each element category, the total number of elements and the number of non-redundant elements. Additionally, one section is dedicated to the total for each interaction type, INT_1 (more likely to be effective) to INT_4 (less likely to be effective). [file 12859_2020_3620_MOESM2_ESM.xlsx]

## Sheet: Study_case1 (Glycine max)
Supplementary material 2: Searching bioentities co-occurrences in all available abstracts for one specie (First case study report).
The information here embrace the total proteins, co-occurrences and terms mapped by LAITOR4HPC in Glicine max. In order to accomplish that, the whole MEDLINE corpus was analyzed under the taxid filter (Glycine max – Taxonomy ID: 3847) .The analysed corpus is representative of MEDLINE database until June 2017, with 1134 XML files containing ~30,000 abstracts each. (A) The ammount of co-occurrences…
(A)	# Interaction_type	# Total
	INT_1	104
	INT_2	685
	INT_3	2369
	INT_4	4736
(B)	PROTEINS			CO-OCCURRENCES			TERMS
	# Non-redundant	# Total		# Non-redundant	# Total		# Non-redundant	# Total
	96	15788		1254	7894		227	1214
	# Co-occurrences	# Repetitions		# Co-occurrences	# Repetitions		# Co-occurrences	# Repetitions
TOP 10 (Considered for 5 or more repetition, less is cosidered alred very low)	rbcl	1767		matk/rbcl	475		encoding|	140
	psba	983		psaa/psab	343		amplified|	60
	psaa	811		psba/rbcl	266		encode|	47
	matk	809		atpb/rbcl	236		promoter|	46
	psab	650		psba/psbd	169		deletion|	39
	atpb	638		psaa/psba	90		regulation|	38
	psbd	472		psab/psac	89		encoded|	35
	psbb	437		psbc/psbd	86		required|	33
	atpa	403		atpb/atpe	83		encodes|	32
	psbc	400		psbe/psbf	82		bound|	32
	petd	365		matk/ndhf	80		associated|	28
	rpl16	327		petb/petd	79		activity|	24
	petb	309		ndhf/rbcl	78		encoding|encoding|	23
	ndhf	299		psaa/psac	77		promoters|	21
	psac	252		psba/psbc	65		support|	20
	psbe	250		matk/rpl16	60		formation|	20
	rps16	249		psab/rbcl	60		control|	19
	atpe	240		ndhf/rpl16	59		binding|	19
	rps19	216		psbb/psbh	57		regulators|	18
	rps4	196		psaa/rbcl	55		recognized|	16
	rps3	194		atpa/rpoa	54		regulated|	14
	psbf	191		psbb/psbc	53		assembled|	14
	atpf	188		psbc/rbcl	49		influence|	14
	rps2	186		psba/psbb	48		bind|	12
	rpob	186		atpa/rbcl	47		deletions|	12
	rpl2	183		matk/rps16	44		mediates|regulates|	12
	psbh	183		peta/petd	43		degradation|	12
	peta	182		accd/rbcl	42		induced|	12
	accd	178		rbcl/rpoc1	42		supported|	12
	atph	175		rbcl/rps16	41		cleavage|	10
	rps12	169		rpl16/rps3	38		deleted|	9
	rps7	167		rps2/rps4	38		interactions|	9
	rpoc1	163		rps2/rps3	38		form|	9
	rpl23	155		atpa/atph	37		cleavages|	8
	rps14	147		rps19/rps7	37		phosphorylated|	8
	psbi	141		matk/rpoc1	36		carried|	8
	clpp	140		rps12/rps7	35		transport|	8
	psbl	133		petb/psbb	34		formed|	8
	ycf1	132		petd/psbb	33		interact|	8
	rpoa	131		rbcl/rpob	33		assembled|form|	8
	psbk	125		atpa/atpf	33		encoded|associated|	8
	psbn	116		rpl2/rps19	33		interacts|	7
	petg	114		psab/psba	33		coupled|	7
	atpi	111		rbcl/rps4	33		requires|	7
	psbt	95		psbd/rbcl	32		bound|bind|binding|	6
	ycf3	91		psaa/psbb	31		encoding|binding|encoding|binding|	6
	psaj	88		petd/psba	31		regulation|encoding|encoding|	6
	petl	87		atpa/psba	30		blocked|	6
	rps15	86		peta/petb	30		activities|activity|cleaving|activity|formation|encoding|	6
	ndha	85		atpb/psba	30		activities|promoter|	6
	psai	81		psab/psbc	29		influence|encoded|form|encoded|binds|	6
	rps18	79		atpb/matk	29		binds|	6
	pep	78		rpl16/rps16	28		associated|suppressed|	6
	psbj	77		atpa/rpob	28		encoding|downregulated|	6
	petn	67		psbj/psbl	27		associated|inhibition|	6
	rpl32	66		rps19/rps3	26		formation|activity|	6
	cytochrome b6	66		psaa/psbc	25		binding|bind|	6
	psbm	66		psbi/psbk	25		deleting|deleting|	6
	rpl14	65		atpa/atpe	24		binds|inhibits|activity|	6
	rpoc2	58		psbb/psbd	24		translocated|	6
	ndhb	58		atph/atpi	24		controlled|act|control|	6
	ycf2	54		psaa/psbd	23		controls|	6
	psbz	50		ycf1/ycf2	23		stabilize|encoding|stabilizes|	6
	rubisco large subunit	45		atpb/atph	23		interacts|destabilize|interaction|binding|	6
	rps11	42		ndhd/psac	22		degradation|degradation|	6
	ndhd	38		psbb/psbn	21		encoded|cleaved|	6
	rps8	38		rps14/rps19	21		degradation|cleavage|	6
	ccsa	37		matk/rpob	21		deletion|translocation|	6
	rpl20	37		accd/clpp	20		deletion|assemble|	6
	rpl36	37		rpl23/rps19	20		enhancement|	6
	rpl33	27		psbn/psbt	20		downregulation|	6
	maturase k	23		atpb/atpi	20		associated|binding|	6
	ndh2	22		psbf/psbl	20		interacted|influence|	6
	ndhj	21		atpf/atph	20		enhances|required|	6
	ndhk	21		petd/rbcl	19		inhibited|	6
	ndhc	21		atpe/atph	19		regulation|required|required|	6
	ndh3	18		rpl23/rpl2	19		binding|encoded|	5
	cema	17		atpf/atpi	19		suppressor|	5
	ndhe	16		petg/petn	18		amplification|	5
	cytochrome b559 subunit alpha	12		atpb/atpf	18		carries|	4
	ycf10	11		atpb/ndhf	18		%|%|	4
	secx	10		pep/psbd	18		suppressed|	4
	psii-h	8		petl/petn	18		active|	4
	ndhh	5		accd/ycf1	18		linked|	4
	psi-b	3		petg/petl	18		promoter|promoter|	4
	ndh5	3		atpe/rbcl	17		%|	4
	psi-a	3		pep/psba	17		enhanced|promoting|encoding|	4
	psii-i	3		psba/psbe	17		coupling|	4
	ycf5	2		maturase k/rbcl	17		deletion|encoding|	4
	psii-l	2		psai/psaj	17		destabilized|	3
	protein cp-47	1		atpb/psaa	17		enhanced|	3
	ndhi	1		rbcl/rpl16	16		regulation|encoded|	3
	ndh4	1		rpl16/rps4	16		inducing|	3
	ndh1	1		petb/psbh	16		deletes|	3
	psi-i	1		atpe/atpf	16		down-regulated|	3
	psii-m	1		petd/psbh	16		regulation|interaction|	3
				psbh/psbn	16		encoding|control|promoter|	3
				rpl23/rps16	15		interaction|	3
				psai/rbcl	15		stabilizing|	3
				atpb/petd	15		docking|interacts|	2
				psbk/psbz	15		interaction|destabilizes|interaction|	2
				psbb/psbt	15		translocating|	2
				atpb/rps4	15		mediated|coupled|stimulation|	2
				psbe/psbl	15		translocation|	2
				rps12/rps3	14		encoding|induced|	2
				rpl23/rps14	14		associated|deletions|	2
				clpp/rpob	14		docking|formed|	2
				ndhe/psac	14		activating|promoter|activating|	2
				rpl14/rpl16	14		translocation|encoding|	2
				psbb/rbcl	14		activation|	2
				rpl2/rps12	13		bound|catalyses|oxidation|	2
				psaa/ycf3	13		encoded|regulated|activity|	2
				ndhd/psbl	13		activity|binding|	2
				rpl16/rps19	13		bind|promoter|	2
				rbcl/rpl32	13		localized|	2
				psbh/psbt	13		acted|	2
				rps15/rps18	12		activation|promoter|	2
				cytochrome b6/petd	12		activated|	2
				atpe/atpi	12		required|stabilization|	2
				clpp/rps12	12		required|formation|required|formation|	2
				rps12/rps4	12		recognize|	2
				petb/psbe	11		encoded|mediate|	2
				matk/ycf1	11		blocks|	2
				psbi/psbm	11		encoding|encode|	2
				psba/rps16	11		linked|linked|	2
				atpf/petb	11		blocks|encoding|	2
				rps14/rps16	11		upregulations|	2
				rubisco large subunit/psba	11		encoding|encoding|binding|	2
				psbd/psbe	11		encodes|regulates|	2
				rbcl/rpl2	11		regulating|	2
				atpa/psbd	11		binding|binding|interacting|	2
				psbb/psbe	10		encoding|linked|	2
				psac/psaj	10		activities|regulated|activities|	2
				psab/psbd	10		stabilize|	2
				rpl16/rps12	10		upregulated|	2
				psbe/rbcl	10		requirements|recognition|	2
				ndhf/rps16	10		binds|stabilizes|interaction|binds|regulates|	2
				accd/rpob	10		stabilization|	2
				rbcl/rps2	10		supports|	2
				cytochrome b6/petg	10		encoding|activated|enhanced|	2
				atpa/psaa	10		stabilized|	2
				rpl32/rps16	10		carries|control|	2
				atpa/rpl2	10		formation|requires|	2
				psbk/psbl	10		requirement|stabilization|	2
				psaa/psbe	10		associated|deletions|%|	2
				rbcl/rpl23	10		amplified|amplification|	2
				petd/rpoa	10		recognition|recognized|	2
				psbf/psbi	10		overproduction|enhanced|	2
				peta/rbcl	10		deletion|activities|	2
				rpl16/rpl2	10		control|promoter|promoter|	2
				accd/ndhf	10		carries|encode|	2
				ndhb/rps7	10		promoter|promoters|	2
				psac/psai	9		amplification|amplify|	2
				petg/psbi	9		control|acts|promoting|cleavage|	2
				atpb/petb	9		amplified|form|	2
				atpf/petd	9		recognition|formed|binding|	2
				psbe/psbi	9		inhibitor|mediation|require|	2
				psbj/psbz	9		deleting|	2
				psbm/psbt	9		encoded|encoded|	2
				petb/psaa	9		degradation|regulation|	2
				atpa/atpi	9		encoding|encoded|	2
				psab/psaa	9		induces|induction|inhibition|	2
				psab/psaj	9		activation|induced|	2
				petb/psba	9		control|interactions|promoter|inhibition|binding|	2
				atpb/psbb	9		interaction|binding|bound|	2
				psbd/psbi	9		formation|deletion|	2
				atpb/psbc	9		inhibition|	2
				petb/psbc	8		requirements|	2
				ndha/petl	8		requirement|activity|activity|	2
				pep/rbcl	8		controlled|	2
				rbcl/psba	8		binding|activity|promoter|	2
				rpl16/rpoc1	8		promotor|	2
				rps18/rps3	8		carry|recognized|	2
				atpa/psbc	8		stimulate|degradation|	2
				atpa/ycf1	8		stimulation|	2
				rpl23/rps7	8		inhibited|blocked|enhanced|	2
				pep/psaa	8		coupled|encode|	2
				atpi/rps2	8		promoting|promoter|promoter|	2
				psbi/psbl	7		bind|link|	2
				psab/psbb	7		promoter|activity|	2
				psab/psai	7		supported|forming|	2
				atpb/clpp	7		bind|required|binding|	2
				atpe/psba	7		regulates|	2
				atpa/petb	7		degraded|	2
				rps4/rps7	7		promoters|localized|	2
				atpa/peta	7		suppression|	2
				peta/psba	7		induction|binding|inhibition|	2
				clpp/ycf1	7		regulate|encoding|	2
				psbh/psbk	7		promoters|linked|	2
				clpp/rbcl	7		formation|form|	2
				rpl36/rps15	7		coupled|promoter|	2
				psbb/rpoa	7		regulate|encodes|	2
				psbc/psbe	7		amplify|	2
				psbe/psbj	7		inhibition|stimulated|	2
				psba/psbf	7		activities|activities|	2
				rps2/rps7	7		supported|coupling|associated|	2
				rpob/rps14	7		former|	2
				rps18/rps2	7		arrested|	2
				atpf/ndha	6		recognized|promoter|	2
				atph/rps2	6		bound|binding|	2
				rpl23/rps3	6		mediated|	2
				rps16/rps19	6		stabilize|degradation|	2
				psba/rpob	6		suppress|	2
				psaa/rps14	6		inhibitor|regulated|degradation|	2
				petg/cytochrome b6	6		regulates|regulation|	2
				psbh/rbcl	6		binding|binding|activity|	2
				accd/ndhk	6		induced|upregulates|	2
				atpb/psab	6		acts|	2
				psab/rps14	6		coimmunoprecipitation|associated|	2
				rps16/ycf1	6		recognized|carried|	2
				psba/rps19	6		promoters|recognized|	2
				rubisco large subunit/rpl32	6		promoters|interact|	2
				atpb/psbd	6		inhibition|activity|degradation|activity|	2
				rps15/rps7	6		encode|encode|	2
				atpa/psbb	6		form|encoded|	2
				ndhf/rpob	6		requirement|form|	2
				atpf/rpl16	6		deletion|degradation|deletion|	2
				psbf/psbj	6		encodes|required|	2
				psbc/psbh	6		binding|interaction|	2
				rpl14/rpl2	6		destabilize|interaction|	2
				cytochrome b6/peta	6		inhibition|inhibited|	2
				psai/psbk	6		encodes|encodes|	2
				atpa/petd	6		encoding|stabilizes|	1
				rps15/rps19	6		stabilizes|	1
				peta/psaa	6		deletion|degradation|	1
				petd/psbe	6		required|required|	1
				rpl2/rps3	6		required|binding|	1
				ndha/petb	6
				rps14/rps3	6
				rpl36/rps11	6
				psbb/psbf	6
				atpe/rps7	6
				psba/psbk	6
				rps14/rps7	6
				rps3/rps4	6
				psaa/psai	6
				rpl14/rps8	6
				accd/psba	6
				atph/psaj	6
				ndhf/ycf1	6
				rpl20/rps12	5
				psaa/psaj	5
				psbj/psbk	5
				accd/psai	5
				accd/atpb	5
				petb/petg	5
				rbcl/rps12	5
				atpb/rps16	5
				petd/rpl16	5
				rpoa/rps11	5
				clpp/rpl23	5
				atpa/psaj	5
				rps12/ycf1	5
				petb/psbd	5
				atpf/rpoc1	5
				petg/psbf	5
				atpa/rps2	5
				rpl32/rps19	5
				rpl32/rps18	5
				rpl23/rpoc2	5
				pep/clpp	5
				atpe/psaa	5
				ndha/rpoc1	5
				rpob/rps4	5
				accd/rpoc1	5
				atpa/rps12	5
				rpl23/rpoc1	5
				clpp/rpl2	5
				cytochrome b6/psbb	5
				atph/rbcl	5
				atpe/petb	5
				psbd/psbh	5
				ndha/rps16	5
				atpa/psbi	5
				clpp/rpl20	5
				ndhf/rpl32	5
				rbcl/rpoa	5
				atph/psbi	5
				clpp/rps19	5
				ndhb/rps16	5
				psbl/psbz	5
				rps11/rps15	5
				petd/rps16	5
				rpob/rps16	5
				rubisco large subunit/maturase k	5
				accd/ndhc	5
				rpl14/rps19	5
				rps14/rps4	5
				ccsa/matk	5
				ccsa/petl	5
				psbm/psbn	5
				rps11/rps4	5
				rbcl/matk	5
				pep/ycf3	5
				ndha/ycf3	5
				rpob/rps12	5
				atpf/psaj	5
				psba/psbm	5
				psbd/psbf	5
				psbh/psbb	5
				peta/cytochrome b6	4
				atpa/psab	4
				psbk/rps16	4
				petd/psbt	4
				petl/psbe	4
				rps14/rps15	4
				petb/rpoc1	4
				petd/petg	4
				petn/petl	4
				atpe/psbc	4
				rpl20/rps14	4
				rpl2/ycf1	4
				rpl16/rps8	4
				accd/rpoa	4
				psbl/rpob	4
				atpb/peta	4
				petl/psac	4
				rps11/rps14	4
				rpl2/rpoc2	4
				rps15/ycf1	4
				clpp/psbb	4
				rpl16/rpl23	4
				pep/accd	4
				atpb/rpob	4
				psbf/psbh	4
				atpb/rps7	4
				ndha/rpl16	4
				psii-h/psbb	4
				psba/psaa	4
				psbc/psbf	4
				psba/rpl32	4
				petb/rbcl	4
				petb/psbf	4
				psbe/psbh	4
				psbk/psbi	4
				peta/psbk	4
				matk/rps2	4
				ndha/psba	4
				atpa/rps4	4
				psbn/psbh	4
				rpl2/rpob	4
				psbe/psbk	4
				cytochrome b6/psbh	4
				rpl36/rps7	4
				ndhb/rps12	4
				rps2/rps8	4
				cytochrome b6/psbi	4
				ndhb/ycf3	4
				atpb/ycf1	4
				accd/atpa	4
				rbcl/ycf3	4
				rps3/rps8	4
				atpa/matk	4
				psbd/psba	4
				petb/psbt	4
				atpb/ndha	4
				rpl14/rps3	4
				rps18/rps19	4
				peta/psbb	4
				petb/psbn	4
				atpb/rps12	4
				matk/psab	4
				peta/psbc	4
				psac/psaa	4
				matk/rps4	4
				rpl20/rps4	4
				ycf1/ycf3	4
				rpl2/rps4	4
				psba/rps4	4
				atpe/psbd	4
				rps3/rps7	4
				peta/petg	4
				atpb/rpl2	4
				petg/psbl	4
				petd/rpl2	4
				rpl20/rps2	4
				psba/rpoc1	4
				petb/rpl16	4
				psab/psbe	4
				psaa/psbf	4
				ndhb/petd	4
				petd/psbc	4
				psab/ycf3	4
				psbd/psbk	3
				rpl2/rpoc1	3
				ccsa/rpoa	3
				cema/psbi	3
				ndha/petd	3
				psba/psbi	3
				peta/petl	3
				pep/atpb	3
				peta/psai	3
				petb/rpl2	3
				rpl16/rps14	3
				accd/ndha	3
				petd/psbn	3
				psbl/rpl2	3
				clpp/psbd	3
				rpl14/rps18	3
				ndhb/rpoc1	3
				petd/psaa	3
				ndhk/ycf1	3
				petd/rpoc1	3
				peta/psbd	3
				rps12/rps14	3
				rbcl/ycf1	3
				rps12/ycf2	3
				atph/cema	3
				rpl14/rpl23	3
				ndhb/rpl16	3
				rps15/rps4	3
				peta/psbh	3
				ndhf/rpoc1	3
				accd/rpl23	3
				psbd/psbn	3
				rpoc1/ycf3	3
				psbl/rps14	3
				rpl2/rps14	3
				psaa/rpob	3
				rpl33/rps18	3
				rps15/rps3	3
				rps18/rps8	3
				psba/psbn	3
				rpoc2/rps4	3
				psbi/psbn	3
				psbc/psbk	3
				petl/cytochrome b6	3
				psi-a/psi-b	3
				atpa/psbe	3
				petn/psbm	3
				rps12/rps18	3
				rpl33/rps15	3
				psaa/rps2	3
				petd/petl	3
				peta/petn	3
				rps12/rps2	3
				rps14/rps2	3
				atpf/peta	3
				psba/psbj	3
				ndhb/rbcl	3
				rpoc2/ycf1	3
				psbf/psba	3
				cytochrome b559 subunit alpha/psbf	3
				ndhj/rbcl	3
				ndhf/rpoc2	3
				rbcl/rps15	3
				rps7/ycf2	3
				psbl/psbt	3
				atpa/cema	3
				ccsa/ycf3	3
				rps19/ycf1	3
				accd/psaa	3
				clpp/rps18	3
				psbe/psbm	3
				atph/ycf10	3
				psbf/psbn	3
				psbj/psbm	3
				ndhb/rpl2	3
				psbm/psbz	3
				rpl14/rpl36	3
				rps11/rps7	3
				rpl14/rps12	3
				psbk/psbm	3
				atpf/psba	3
				psba/rpl23	3
				accd/rps4	3
				rpl33/rpl36	3
				ndhb/psbl	3
				atpb/psaj	3
				atpb/rps2	3
				rubisco large subunit/atpb	3
				ndhf/rps15	3
				ccsa/ycf1	3
				rpl23/ycf2	3
				psbi/ycf10	3
				atpf/ycf3	3
				rps14/rps8	3
				accd/ycf2	3
				psbi/psbj	3
				rpl23/rpob	3
				psbe/psba	3
				petb/petl	3
				ndha/psaa	3
				atpa/rpl16	3
				clpp/psba	3
				petd/petn	3
				matk/ndhb	3
				atph/psba	3
				ndhj/rpob	3
				rpl36/rps19	3
				atpb/psai	3
				psac/rbcl	3
				petb/petn	3
				peta/psbe	3
				atpf/rps2	3
				rbcl/rpoc2	3
				psba/psbh	3
				matk/rps15	3
				atpe/rps16	3
				atpa/rps3	3
				psbi/cytochrome b6	3
				rps11/rps3	3
				rpl16/rps2	3
				rps16/rps3	2
				psbc/psbm	2
				rpl16/ycf3	2
				rpl32/rps15	2
				atph/psbc	2
				psab/psbf	2
				rpl23/rps8	2
				rps14/rps18	2
				rpl20/rpl33	2
				clpp/rps2	2
				psac/psba	2
				accd/rps18	2
				psbh/rpoa	2
				petn/petg	2
				rubisco large subunit/psbc	2
				accd/rpl32	2
				ndha/psbd	2
				rps19/ycf2	2
				psai/rpl23	2
				rbcl/rps14	2
				psaa/rps16	2
				ndhc/psbb	2
				petb/ycf3	2
				atph/psaa	2
				psbi/rps16	2
				rpoc2/rps2	2
				rpl20/rps8	2
				atpe/peta	2
				peta/psaj	2
				psbd/rpl23	2
				psbi/psbt	2
				rps3/rpl16	2
				rubisco large subunit/atpe	2
				psbh/psbi	2
				ndhd/rpl2	2
				ndha/peta	2
				matk/rpoc2	2
				peta/psbm	2
				psbb/psba	2
				atpe/rps2	2
				clpp/ndhk	2
				rps16/ycf3	2
				rpob/rps15	2
				accd/rps19	2
				atpb/rps14	2
				atpf/ndhb	2
				psbz/ycf3	2
				rpl36/rps3	2
				clpp/psai	2
				atpe/petg	2
				atpi/rps4	2
				ccsa/rpl33	2
				atpb/rpl16	2
				matk/ndha	2
				rps18/rps4	2
				petg/psba	2
				petn/psbz	2
				atpb/ndhc	2
				rpoc1/rps2	2
				pep/psbc	2
				rps12/rps19	2
				rpl36/rps18	2
				petb/rps12	2
				atpf/psbd	2
				pep/ndhf	2
				psba/rpl2	2
				rps11/rps2	2
				psbd/psbm	2
				ycf3/psab	2
				clpp/rpoa	2
				psaj/psbz	2
				rpl14/rps2	2
				ndha/rpoa	2
				ndh2/rps14	2
				psai/psbz	2
				petb/rpob	2
				psba/rps14	2
				rps18/rps7	2
				atpe/petd	2
				psbb/petb	2
				psbf/rbcl	2
				rpoc2/rps3	2
				ndh2/rpoc1	2
				peta/psbf	2
				rpl32/rps2	2
				rpl2/rps2	2
				atpb/rps15	2
				atpb/rps3	2
				rpl23/rpoa	2
				atpa/petg	2
				rpoa/rps15	2
				petd/rpob	2
				psbl/psbj	2
				petd/psbf	2
				petb/rpoa	2
				rpl23/ycf1	2
				matk/psba	2
				rpl2/ycf3	2
				atpf/clpp	2
				psbh/psbl	2
				petn/ycf3	2
				psbc/rpl23	2
				petb/psaj	2
				psbf/psbk	2
				petl/petg	2
				cema/rbcl	2
				clpp/ndha	2
				psaa/rps4	2
				atpe/psab	2
				atph/psbd	2
				psbe/psbz	2
				ndhe/rbcl	2
				atph/psbb	2
				petg/psbc	2
				ndhb/petb	2
				psii-i/psii-l	2
				atpb/psac	2
				peta/rpoc2	2
				rbcl/rps3	2
				psba/rpoc2	2
				ndhf/rps2	2
				clpp/petb	2
				rpl2/rpoa	2
				psbb/petd	2
				rpl33/rps2	2
				psbd/rpoc1	2
				ycf2/ycf3	2
				petd/ycf3	2
				petd/psbd	2
				rpoc1/ycf2	2
				rpl16/rpob	2
				rpoc1/rps16	2
				psbi/rbcl	2
				ndha/rpl2	2
				rps16/rps2	2
				matk/ycf2	2
				ndhb/rpob	2
				cema/matk	2
				clpp/rpoc1	2
				rpoc2/rps12	2
				ndhb/psbh	2
				psbm/rbcl	2
				psbe/psbn	2
				rps11/rps18	2
				atpf/psaa	2
				rps19/ycf3	2
				atpf/rpl2	2
				atpf/psbn	2
				psbl/psbm	2
				rpoa/rps19	2
				ccsa/cytochrome b6	2
				psbc/psbn	2
				atpb/rps18	2
				ndhh/psbb	2
				rbcl/ycf5	2
				psac/ycf3	2
				accd/rpl20	2
				ndha/rps14	2
				atpf/ndh2	2
				psbb/psbi	2
				ndhc/rbcl	2
				rpoc1/ycf1	2
				rps15/rps16	2
				rps7/rps8	2
				ycf3/psaa	2
				rpl33/rps4	2
				atpb/petg	2
				rpl2/rps8	2
				atpb/psbn	2
				rpl36/rps2	2
				peta/psbn	2
				atpe/psbb	2
				ndhk/ycf2	2
				psbk/rbcl	2
				clpp/rps16	2
				psba/rpoa	2
				rbcl/rps19	2
				psbn/psbb	2
				psbc/psbi	2
				ndhh/psac	2
				petb/psac	2
				accd/ycf3	2
				rps19/rps8	2
				petd/rps11	2
				psai/rpoa	2
				ccsa/cema	2
				petd/rps14	2
				psbb/psbk	2
				rpl14/rps14	2
				atpf/psbc	2
				rpoa/psba	2
				rps15/rps2	2
				atpe/rps4	2
				rpoc2/rps16	2
				psbb/psaa	2
				ndha/psbf	2
				ndhb/rps14	2
				rpl14/rps7	2
				psaa/rps12	2
				pep/petn	1
				atpf/ndhj	1
				psi-i/psaj	1
				atpi/ndh2	1
				matk/psaj	1
				rpob/ycf1	1
				rpl2/rps15	1
				ndh3/psba	1
				rbcl/rps8	1
				psbe/ycf3	1
				rpl20/rps11	1
				rpl33/rps14	1
				atpe/ndhk	1
				psbd/rpob	1
				rpoc1/rps12	1
				atpi/rps7	1
				psaa/rpoc1	1
				psaa/rpl14	1
				ndhj/petd	1
				ndh2/rpoc2	1
				psbj/ycf1	1
				petg/psbd	1
				atpb/rpl20	1
				clpp/ycf2	1
				rpl14/rps16	1
				psbi/rps19	1
				atpi/rpoc1	1
				psbe/psbt	1
				petl/petb	1
				atpi/rps15	1
				rps16/rpl23	1
				rbcl/rps7	1
				psbn/rps12	1
				atpf/psac	1
				atph/rpoc2	1
				psbd/rubisco large subunit	1
				atpb/maturase k	1
				rbcl/rpl20	1
				psbe/ycf2	1
				psaj/psbk	1
				rps12/rps16	1
				psbl/psbf	1
				petd/rps4	1
				psbt/psbb	1
				psab/rps16	1
				rubisco large subunit/petb	1
				ccsa/petd	1
				atpb/psbt	1
				atpa/clpp	1
				ndh2/rps4	1
				rps4/ycf1	1
				rps3/rpl14	1
				rps12/ycf3	1
				atpe/rps14	1
				clpp/peta	1
				petd/psbk	1
				ndh5/rpl14	1
				matk/rpl2	1
				cytochrome b6/rbcl	1
				matk/rpl32	1
				ndh3/rpoc2	1
				psab/rubisco large subunit	1
				ndh5/psba	1
				psii-h/petd	1
				psbc/psbt	1
				rpl33/rps19	1
				accd/ndhj	1
				accd/rpoc2	1
				peta/secx	1
				psba/rpl16	1
				psaa/rps19	1
				psii-m/psbb	1
				psbz/rpoa	1
				psaa/rps8	1
				rpl20/rps18	1
				psii-i/psbl	1
				rpl32/rpl36	1
				rpl2/rpl36	1
				psbz/rpoc1	1
				psab/psbi	1
				ndh2/rpl2	1
				atpe/ndh2	1
				ccsa/rpl32	1
				atpe/psbe	1
				psbt/ycf1	1
				rps11/rps12	1
				rps3/ycf3	1
				psab/rps4	1
				ndhc/rps4	1
				ndhj/peta	1
				psbk/psbt	1
				rpoa/rpl23	1
				rpl36/rps4	1
				rpoc2/ycf2	1
				ndhb/rps15	1
				rpl33/rps12	1
				psaa/psbl	1
				psaj/psbn	1
				psbz/rpoc2	1
				psbt/rpl23	1
				psbn/petd	1
				ndha/rps18	1
				psaa/rpl23	1
				petg/peta	1
				rpl32/ycf1	1
				psbd/rps4	1
				rbcl/ndhf	1
				atpi/ndh3	1
				ndhc/rps16	1
				atpe/ndhf	1
				atpi/psaa	1
				rps18/ycf1	1
				atpb/cema	1
				petn/rpoc2	1
				psaa/rpl2	1
				psbc/rps7	1
				ndhf/psbm	1
				matk/rps14	1
				ndh1/rpl14	1
				rpl2/rpl33	1
				ndh3/rpl14	1
				atpa/ndh2	1
				ndhc/petd	1
				rpoa/rbcl	1
				psbt/petd	1
				atpb/cytochrome b6	1
				psbf/rps3	1
				atph/ndh3	1
				ndh3/psab	1
				psba/rubisco large subunit	1
				ndhf/psba	1
				petl/psaa	1
				ndhf/psaj	1
				rps18/rpl14	1
				atpa/rps8	1
				ndhc/psac	1
				clpp/psbj	1
				psbn/ycf1	1
				rpoa/rpl16	1
				rps16/rps18	1
				psbc/rps12	1
				atpa/rps14	1
				psac/psbb	1
				rpl32/rps14	1
				rpl32/rps12	1
				psaj/psbe	1
				psba/psbt	1
				atpb/rpoc2	1
				psbc/rps14	1
				rpl32/rps11	1
				psbl/psbe	1
				rpoa/ycf3	1
				petl/psbk	1
				petn/peta	1
				ccsa/rpob	1
				psbb/psbm	1
				psaa/rpoc2	1
				petl/psbb	1
				psbk/psba	1
				atpe/cytochrome b6	1
				atph/psab	1
				peta/psab	1
				rps16/rps14	1
				ndhk/rps19	1
				ccsa/ndhf	1
				atpa/rpl23	1
				rps16/ycf2	1
				rpoa/petd	1
				psbt/psbn	1
				rpoc2/rps7	1
				psbh/secx	1
				psbl/rps3	1
				ndhc/rps14	1
				matk/rps12	1
				petg/psaj	1
				psbe/psbd	1
				psba/ycf3	1
				cytochrome b559 subunit alpha/psbm	1
				psbl/psbk	1
				rubisco large subunit/ndhb	1
				atpb/ndh3	1
				psaa/rpl16	1
				petg/psbe	1
				psbt/rps12	1
				psaj/psba	1
				ndhf/rps3	1
				clpp/rps15	1
				ndha/psaj	1
				ndhj/psaj	1
				ndh3/rps14	1
				ndh3/rpoc1	1
				ndhk/rpoc2	1
				psbn/rps3	1
				cytochrome b559 subunit alpha/psbn	1
				atpf/psbk	1
				psbz/rpob	1
				atph/rpoc1	1
				psbk/psbn	1
				atpb/psbk	1
				psba/petd	1
				ndhc/psbc	1
				rpl2/rps18	1
				rpl23/rps2	1
				atpe/ndh3	1
				psab/rps2	1
				rpl33/rps7	1
				ndh3/rps7	1
				accd/atpi	1
				psbf/rpl2	1
				protein cp-47/psba	1
				clpp/ndhc	1
				cytochrome b6/secx	1
				petb/peta	1
				clpp/psaj	1
				psaa/rubisco large subunit	1
				psbn/rpob	1
				atpa/ndha	1
				atpa/ndhj	1
				rpl16/rps7	1
				ycf10/atph	1
				atpf/ndh3	1
				rpl23/ycf3	1
				pep/psaj	1
				ndhj/psba	1
				ndhj/rpoc1	1
				pep/psab	1
				psbj/psbt	1
				psaj/rpoa	1
				ndha/rps3	1
				cema/ycf2	1
				ndha/psbk	1
				ndhj/psbk	1
				psbb/rpob	1
				rpoa/ycf1	1
				psbc/rpoc1	1
				petn/rpoa	1
				rps15/ycf10	1
				clpp/rps4	1
				cytochrome b6/rpoa	1
				ndha/psbc	1
				ndhj/psbc	1
				ndh2/psba	1
				psai/psbe	1
				rpl16/rpoa	1
				atpf/psab	1
				atpi/rpoc2	1
				psbn/petb	1
				clpp/atph	1
				atph/psbe	1
				psaj/ycf3	1
				matk/petd	1
				atpb/rpoc1	1
				psbf/secx	1
				clpp/petg	1
				atpf/rps7	1
				rpob/ycf2	1
				atpf/rpoc2	1
				psbd/rpl33	1
				psbl/psbi	1
				psbi/rpl16	1
				petb/psbk	1
				ndhf/rpoa	1
				petn/petb	1
				psba/atpb	1
				psbt/psbz	1
				atpi/rbcl	1
				psbd/rps2	1
				psbd/rpoc2	1
				rpl20/rpl36	1
				psbd/rps14	1
				ndhf/psaa	1
				ccsa/psbm	1
				clpp/psbk	1
				petb/psab	1
				psbj/ycf2	1
				rpl20/rps7	1
				atpe/rpoc1	1
				psbt/rbcl	1
				petd/psbm	1
				clpp/psbc	1
				atpa/rpoc1	1
				petd/petb	1
				ccsa/psba	1
				psac/psbd	1
				psba/rps12	1
				petn/petd	1
				accd/rps15	1
				rpoc1/rps18	1
				ndh2/rps7	1
				ndha/rps12	1
				petl/peta	1
				ndh2/rps2	1
				ndhk/peta	1
				rps3/ycf1	1
				psbt/ycf3	1
				atpf/rps14	1
				ndhf/psbb	1
				psbb/rubisco large subunit	1
				atpi/psba	1
				rpl2/rps16	1
				cytochrome b559 subunit alpha/psbd	1
				psbh/psbj	1
				psbn/rbcl	1
				psbf/rps2	1
				petg/psbb	1
				petd/psaj	1
				cytochrome b559 subunit alpha/psbb	1
				psii-h/psbn	1
				rpl23/rps15	1
				rpl33/rps11	1
				rpoa/psbb	1
				psbd/rps18	1
				atph/petd	1
				psii-h/petb	1
				petg/psaa	1
				rpl14/rps15	1
				atpe/rpoc2	1
				ndha/petg	1
				ndhj/petg	1
				psbc/rps4	1
				psaa/rps7	1
				rubisco large subunit/matk	1
				psaj/rpl32	1
				rpoc1/rps4	1
				atpe/psbk	1
				psbi/rpl2	1
				petl/rbcl	1
				pep/psbe	1
				ndhk/rbcl	1
				psbi/petg	1
				cytochrome b559 subunit alpha/psba	1
				rps16/rps4	1
				psab/psbl	1
				psaj/ycf1	1
				ndhi/psac	1
				atpf/rps19	1
				psbt/petb	1
				ndha/ycf1	1
				clpp/ndhj	1
				petl/ycf3	1
				psbc/rpoc2	1
				psaj/psbc	1
				rps12/rps15	1
				atpe/ndhc	1
				psba/rps2	1
				psbt/rps18	1
				petl/psba	1
				psbn/rps16	1
				rpl23/rps12	1
				rpl32/ycf10	1
				ndhb/psba	1
				psbt/psbh	1
				rpoc2/rps14	1
				atpa/rpoc2	1
				ndh2/psbd	1
				atpa/ndh3	1
				ndhh/pep	1
				accd/atpe	1
				atpb/ndhk	1
				psbf/psbt	1
				atpi/rpob	1
				peta/psac	1
				psbf/psbe	1
				petb/rps16	1
				psbt/rpob	1
				atpi/psab	1
				atpe/rps12	1
				rps19/rps2	1
				rpl32/rpoa	1
				ndh3/rps2	1
				psab/rps7	1
				rpoc1/psba	1
				psaa/psbk	1
				psbj/rpl23	1
				atpe/matk	1
				cytochrome b6/psbf	1
				rpob/ycf3	1
				accd/psbb	1
				atph/rps4	1
				ndh2/psaa	1
				peta/rpoa	1
				accd/psbn	1
				ndhk/psbj	1
				rubisco large subunit/psaa	1
				psab/rpoc1	1
				psbt/rps3	1
				atpb/ndhj	1
				ndhf/petn	1
				ccsa/psaj	1
				rps16/rps7	1
				rbcl/rpl14	1
				matk/rpoa	1
				rpl20/rps15	1
				atpi/psbd	1
				ndhf/psbk	1
				rbcl/secx	1
				cytochrome b6/psbe	1
				ccsa/psbe	1
				rpoc2/ycf3	1
				ndhd/psbe	1
				petn/rpob	1
				ndh3/psbd	1
				rpoc1/rps14	1
				atpa/rps7	1
				ndha/rps2	1
				psbf/rpoa	1
				petg/petd	1
				matk/ndhc	1
				atpb/psbe	1
				petg/psbk	1
				rpob/psba	1
				psbm/ycf3	1
				ndhk/rpl23	1
				petg/rbcl	1
				rps3/rps18	1
				ccsa/rbcl	1
				rpl33/rpoc1	1
				rpoc1/rps7	1
				ccsa/ycf2	1
				psab/rpoc2	1
				psbf/psbd	1
				psbb/rpl20	1
				rpl32/rps3	1
				psbz/psbk	1
				psbb/secx	1
				ndhf/psbe	1
				rubisco large subunit/atpi	1
				psbd/psbl	1
				peta/ycf1	1
				atpi/ycf1	1
				petd/psab	1
				rpob/rps2	1
				rpoa/ccsa	1
				psaj/rps15	1
				rubisco large subunit/rpoc1	1
				psbj/psbe	1
				psbt/psbm	1
				rpoc2/rps19	1
				rubisco large subunit/atpa	1
				atpb/rpl23	1
				psbi/rpl14	1
				accd/psbj	1
				psbt/rps16	1
				ndhj/petb	1
				ycf3/psac	1
				psbn/rps18	1
				psba/rps7	1
				ndh4/rpl14	1
				atpa/psbk	1
				cytochrome b559 subunit alpha/psbc	1
				rpoa/secx	1
				atpf/petg	1
				atpf/rps4	1
				cytochrome b559 subunit alpha/psbk	1
				psbc/rps2	1
				pep/psbz	1
				atpe/psaj	1
				rpl23/rps18	1
				atpa/psbf	1
				rps18/ycf3	1
				ndha/rpl33	1
				atpe/rpl2	1
				psbi/rps8	1
				petl/petd	1
				ndha/psac	1
				psbd/rps16	1
				ndh2/psab	1
				psbm/rpoc2	1
				psbn/rpl23	1
				atpb/ndh2	1
				psbi/rpl23	1
				atph/ndh2	1
				psii-h/rbcl	1
				atpe/ndha	1
				ndh5/rbcl	1
				rpob/rps19	1
				atpe/ndhj	1
				rps14/rpl23	1
				petl/ycf2	1
				psaj/psbd	1
				rubisco large subunit/psbd	1
				psbd/rps12	1
				psac/psbe	1
				psbn/ycf3	1
				accd/psbt	1
				rpl20/rpob	1
				rps16/ycf10	1
				psbd/rpoa	1
				petg/petb	1
				rubisco large subunit/psbb	1
				ndh3/psbc	1
				psbh/rpl2	1
				psaa/psbi	1
				atpa/rpl14	1
				atpb/ycf3	1
				atpb/psbi	1
				psbb/rpl2	1
				petd/secx	1
				clpp/rpl33	1
				psba/rps3	1
				atpi/rps14	1
				petl/psbm	1
				psaa/psbj	1
				rbcl/psbe	1
				psbd/rps7	1
				petg/rps3	1
				atpa/rubisco large subunit	1
				psbe/rpoa	1
				clpp/petd	1
				psbn/psbz	1
				rpl16/rps11	1
				psbd/psbt	1
				ndh3/rps4	1
				atpa/rps19	1
				petb/secx	1
				rbcl/rps18	1
				petd/peta	1
				cytochrome b559 subunit alpha/psbi	1
				psbj/psbf	1
				ndhf/petl	1
				ccsa/rps15	1
				psbf/psbm	1
				rpl32/rps7	1
				rpl2/rps7	1
				ndh2/rps12	1
				atpe/clpp	1
				ndh2/psbc	1
				ndh3/psaa	1
				psac/psbn	1
				atph/rps14	1
				atph/peta	1
				ycf10/psbi	1
				atpi/psbc	1
				clpp/psaa	1
				psbc/psbl	1
				atph/rps7	1
				psbb/psab	1
				atpa/rps16	1
				ndhc/rpl16	1
				rpl23/rps4	1
				psbe/secx	1
				matk/rps7	1
				psbe/rpl2	1
				atpf/psbb	1
				psbh/psbm	1
				psai/ycf3	1
				rpoc2/psba	1
				psab/psbj	1
				rpl36/rps14	1
				petn/rpoc1	1
				cytochrome b559 subunit alpha/psbh	1
				rubisco large subunit/petg	1
										accd/atpe	1
										accd/atpi	1
										accd/ndhj	1
										accd/psbb	1
										accd/psbj	1
										accd/psbn	1
										accd/psbt	1
										accd/rpl20	2
										accd/rpl32	2
										accd/rpoc2	1
										accd/rps15	1
										accd/rps18	2
										accd/rps19	2
										accd/	2
										atpa/clpp	1
										atpa/ndh2	1
										atpa/ndh3	1
										atpa/ndha	1
										atpa/ndhj	1
										atpa/petg	2
										atpa/psbf	1
										atpa/psbk	1
										atpa/rpl14	1
										atpa/rpl23	1
										atpa/rpoc1	1
										atpa/rpoc2	1
										atpa/rps14	1
										atpa/rps16	1
										atpa/rps19	1
										atpa/rps7	1
										atpa/rps8	1
										atpa/rubisco large subunit	1
										atpb/cema	1
										atpb/cytochrome b6	1
										atpb/maturase k	1
										atpb/ndh2	1
										atpb/ndh3	1
										atpb/ndhc	2
										atpb/ndhj	1
										atpb/ndhk	1
										atpb/petg	2
										atpb/psac	2
										atpb/psbe	1
										atpb/psbi	1
										atpb/psbk	1
										atpb/psbn	2
										atpb/psbt	1
										atpb/rpl16	2
										atpb/rpl20	1
										atpb/rpl23	1
										atpb/rpoc1	1
										atpb/rpoc2	1
										atpb/rps14	2
										atpb/rps15	2
										atpb/rps18	2
										atpb/rps3	2
										atpb/ycf3	1
										atpe/clpp	1
										atpe/cytochrome b6	1
										atpe/matk	1
										atpe/ndh2	1
										atpe/ndh3	1
										atpe/ndha	1
										atpe/ndhc	1
										atpe/ndhf	1
										atpe/ndhj	1
										atpe/ndhk	1
										atpe/peta	2
										atpe/petd	2
										atpe/petg	2
										atpe/psab	2
										atpe/psaj	1
										atpe/psbb	2
										atpe/psbe	1
										atpe/psbk	1
										atpe/rpl2	1
										atpe/rpoc1	1
										atpe/rpoc2	1
										atpe/rps12	1
										atpe/rps14	1
										atpe/rps2	2
										atpe/rps4	2
										atpf/clpp	2
										atpf/ndh2	2
										atpf/ndh3	1
										atpf/ndhb	2
										atpf/ndhj	1
										atpf/petg	1
										atpf/psaa	2
										atpf/psab	1
										atpf/psac	1
										atpf/psbb	1
										atpf/psbc	2
										atpf/psbd	2
										atpf/psbk	1
										atpf/psbn	2
										atpf/rpl2	2
										atpf/rpoc2	1
										atpf/rps14	1
										atpf/rps19	1
										atpf/rps4	1
										atpf/rps7	1
										atph/ndh2	1
										atph/ndh3	1
										atph/peta	1
										atph/petd	1
										atph/psaa	2
										atph/psab	1
										atph/psbb	2
										atph/psbc	2
										atph/psbd	2
										atph/psbe	1
										atph/rpoc1	1
										atph/rpoc2	1
										atph/rps14	1
										atph/rps4	1
										atph/rps7	1
										atpi/ndh2	1
										atpi/ndh3	1
										atpi/psaa	1
										atpi/psab	1
										atpi/psba	1
										atpi/psbc	1
										atpi/psbd	1
										atpi/rbcl	1
										atpi/rpob	1
										atpi/rpoc1	1
										atpi/rpoc2	1
										atpi/rps14	1
										atpi/rps15	1
										atpi/rps4	2
										atpi/rps7	1
										atpi/ycf1	1
										ccsa/cema	2
										ccsa/cytochrome b6	2
										ccsa/ndhf	1
										ccsa/petd	1
										ccsa/psaj	1
										ccsa/psba	1
										ccsa/psbe	1
										ccsa/psbm	1
										ccsa/rbcl	1
										ccsa/rpl32	1
										ccsa/rpl33	2
										ccsa/rpob	1
										ccsa/rps15	1
										ccsa/ycf2	1
										cema/matk	2
										cema/rbcl	2
										cema/ycf2	1
										clpp/atph	1
										clpp/ndha	2
										clpp/ndhc	1
										clpp/ndhj	1
										clpp/ndhk	2
										clpp/peta	1
										clpp/petb	2
										clpp/petd	1
										clpp/petg	1
										clpp/psaa	1
										clpp/psai	2
										clpp/psaj	1
										clpp/psbc	1
										clpp/psbj	1
										clpp/psbk	1
										clpp/rpl33	1
										clpp/rpoa	2
										clpp/rpoc1	2
										clpp/rps15	1
										clpp/rps16	2
										clpp/rps2	2
										clpp/rps4	1
										clpp/ycf2	1
										cytochrome b559 subunit alpha/psba	1
										cytochrome b559 subunit alpha/psbb	1
										cytochrome b559 subunit alpha/psbc	1
										cytochrome b559 subunit alpha/psbd	1
										cytochrome b559 subunit alpha/psbh	1
										cytochrome b559 subunit alpha/psbi	1
										cytochrome b559 subunit alpha/psbk	1
										cytochrome b559 subunit alpha/psbm	1
										cytochrome b559 subunit alpha/psbn	1
										cytochrome b6/psbe	1
										cytochrome b6/psbf	1
										cytochrome b6/rbcl	1
										cytochrome b6/rpoa	1
										cytochrome b6/secx	1
										matk/ndha	2
										matk/ndhc	1
										matk/petd	1
										matk/psaj	1
										matk/psba	2
										matk/rpl2	1
										matk/rpl32	1
										matk/rpoa	1
										matk/rpoc2	2
										matk/rps12	1
										matk/rps14	1
										matk/rps7	1
										matk/ycf2	2
										ndh1/rpl14	1
										ndh2/psaa	1
										ndh2/psab	1
										ndh2/psba	1
										ndh2/psbc	1
										ndh2/psbd	1
										ndh2/rpl2	1
										ndh2/rpoc1	2
										ndh2/rpoc2	1
										ndh2/rps12	1
										ndh2/rps14	2
										ndh2/rps2	1
										ndh2/rps4	1
										ndh2/rps7	1
										ndh3/psaa	1
										ndh3/psab	1
										ndh3/psba	1
										ndh3/psbc	1
										ndh3/psbd	1
										ndh3/rpl14	1
										ndh3/rpoc1	1
										ndh3/rpoc2	1
										ndh3/rps14	1
										ndh3/rps2	1
										ndh3/rps4	1
										ndh3/rps7	1
										ndh4/rpl14	1
										ndh5/psba	1
										ndh5/rbcl	1
										ndh5/rpl14	1
										ndha/peta	2
										ndha/petg	1
										ndha/psac	1
										ndha/psaj	1
										ndha/psbc	1
										ndha/psbd	2
										ndha/psbf	2
										ndha/psbk	1
										ndha/rpl2	2
										ndha/rpl33	1
										ndha/rpoa	2
										ndha/rps12	1
										ndha/rps14	2
										ndha/rps18	1
										ndha/rps2	1
										ndha/rps3	1
										ndha/ycf1	1
										ndhb/petb	2
										ndhb/psba	1
										ndhb/psbh	2
										ndhb/rpob	2
										ndhb/rps14	2
										ndhb/rps15	1
										ndhc/petd	1
										ndhc/psac	1
										ndhc/psbb	2
										ndhc/psbc	1
										ndhc/rbcl	2
										ndhc/rpl16	1
										ndhc/rps14	1
										ndhc/rps16	1
										ndhc/rps4	1
										ndhd/psbe	1
										ndhd/rpl2	2
										ndhe/rbcl	2
										ndhf/petl	1
										ndhf/petn	1
										ndhf/psaa	1
										ndhf/psaj	1
										ndhf/psba	1
										ndhf/psbb	1
										ndhf/psbe	1
										ndhf/psbk	1
										ndhf/psbm	1
										ndhf/rpoa	1
										ndhf/rps2	2
										ndhf/rps3	1
										ndhh/pep	1
										ndhh/psac	2
										ndhh/psbb	2
										ndhi/psac	1
										ndhj/peta	1
										ndhj/petb	1
										ndhj/petd	1
										ndhj/petg	1
										ndhj/psaj	1
										ndhj/psba	1
										ndhj/psbc	1
										ndhj/psbk	1
										ndhj/rpoc1	1
										ndhk/peta	1
										ndhk/psbj	1
										ndhk/rbcl	1
										ndhk/rpl23	1
										ndhk/rpoc2	1
										ndhk/rps19	1
										ndhk/ycf2	2
										pep/ndhf	2
										pep/petn	1
										pep/psab	1
										pep/psaj	1
										pep/psbc	2
										pep/psbe	1
										pep/psbz	1
										peta/psab	1
										peta/psac	1
										peta/psaj	2
										peta/psbf	2
										peta/psbm	2
										peta/psbn	2
										peta/rpoa	1
										peta/rpoc2	2
										peta/secx	1
										peta/ycf1	1
										petb/peta	1
										petb/psab	1
										petb/psac	2
										petb/psaj	2
										petb/psbk	1
										petb/rpoa	2
										petb/rpob	2
										petb/rps12	2
										petb/rps16	1
										petb/secx	1
										petb/ycf3	2
										petd/peta	1
										petd/petb	1
										petd/psab	1
										petd/psaj	1
										petd/psbd	2
										petd/psbf	2
										petd/psbk	1
										petd/psbm	1
										petd/rpob	2
										petd/rps11	2
										petd/rps14	2
										petd/rps4	1
										petd/secx	1
										petd/ycf3	2
										petg/peta	1
										petg/petb	1
										petg/petd	1
										petg/psaa	1
										petg/psaj	1
										petg/psba	2
										petg/psbb	1
										petg/psbc	2
										petg/psbd	1
										petg/psbe	1
										petg/psbk	1
										petg/rbcl	1
										petg/rps3	1
										petl/peta	1
										petl/petb	1
										petl/petd	1
										petl/petg	2
										petl/psaa	1
										petl/psba	1
										petl/psbb	1
										petl/psbk	1
										petl/psbm	1
										petl/rbcl	1
										petl/ycf2	1
										petl/ycf3	1
										petn/peta	1
										petn/petb	1
										petn/petd	1
										petn/petg	2
										petn/psbz	2
										petn/rpoa	1
										petn/rpob	1
										petn/rpoc1	1
										petn/rpoc2	1
										petn/ycf3	2
										protein cp-47/psba	1
										psaa/psbi	1
										psaa/psbj	1
										psaa/psbk	1
										psaa/psbl	1
										psaa/rpl14	1
										psaa/rpl16	1
										psaa/rpl2	1
										psaa/rpl23	1
										psaa/rpoc1	1
										psaa/rpoc2	1
										psaa/rps12	2
										psaa/rps16	2
										psaa/rps19	1
										psaa/rps4	2
										psaa/rps7	1
										psaa/rps8	1
										psaa/rubisco large subunit	1
										psab/psbf	2
										psab/psbi	1
										psab/psbj	1
										psab/psbl	1
										psab/rpoc1	1
										psab/rpoc2	1
										psab/rps16	1
										psab/rps2	1
										psab/rps4	1
										psab/rps7	1
										psab/rubisco large subunit	1
										psac/psba	2
										psac/psbb	1
										psac/psbd	1
										psac/psbe	1
										psac/psbn	1
										psac/ycf3	2
										psai/psbe	1
										psai/psbz	2
										psai/rpl23	2
										psai/rpoa	2
										psai/ycf3	1
										psaj/psba	1
										psaj/psbc	1
										psaj/psbd	1
										psaj/psbe	1
										psaj/psbk	1
										psaj/psbn	1
										psaj/psbz	2
										psaj/rpl32	1
										psaj/rpoa	1
										psaj/rps15	1
										psaj/ycf1	1
										psaj/ycf3	1
										psba/atpb	1
										psba/petd	1
										psba/psbt	1
										psba/rpl16	1
										psba/rpl2	2
										psba/rpoa	2
										psba/rpoc2	2
										psba/rps12	1
										psba/rps14	2
										psba/rps2	1
										psba/rps3	1
										psba/rps7	1
										psba/rubisco large subunit	1
										psba/ycf3	1
										psbb/petb	2
										psbb/petd	2
										psbb/psaa	2
										psbb/psab	1
										psbb/psba	2
										psbb/psbi	2
										psbb/psbk	2
										psbb/psbm	1
										psbb/rpl2	1
										psbb/rpl20	1
										psbb/rpob	1
										psbb/rubisco large subunit	1
										psbb/secx	1
										psbc/psbi	2
										psbc/psbl	1
										psbc/psbm	2
										psbc/psbn	2
										psbc/psbt	1
										psbc/rpl23	2
										psbc/rpoc1	1
										psbc/rpoc2	1
										psbc/rps12	1
										psbc/rps14	1
										psbc/rps2	1
										psbc/rps4	1
										psbc/rps7	1
										psbd/psbl	1
										psbd/psbm	2
										psbd/psbt	1
										psbd/rpl23	2
										psbd/rpl33	1
										psbd/rpoa	1
										psbd/rpob	1
										psbd/rpoc1	2
										psbd/rpoc2	1
										psbd/rps12	1
										psbd/rps14	1
										psbd/rps16	1
										psbd/rps18	1
										psbd/rps2	1
										psbd/rps4	1
										psbd/rps7	1
										psbd/rubisco large subunit	1
										psbe/psbd	1
										psbe/psbn	2
										psbe/psbt	1
										psbe/psbz	2
										psbe/rpl2	1
										psbe/rpoa	1
										psbe/secx	1
										psbe/ycf2	1
										psbe/ycf3	1
										psbf/psbd	1
										psbf/psbe	1
										psbf/psbk	2
										psbf/psbm	1
										psbf/psbt	1
										psbf/rbcl	2
										psbf/rpl2	1
										psbf/rpoa	1
										psbf/rps2	1
										psbf/rps3	1
										psbf/secx	1
										psbh/psbi	2
										psbh/psbj	1
										psbh/psbl	2
										psbh/psbm	1
										psbh/rpl2	1
										psbh/rpoa	2
										psbh/secx	1
										psbi/petg	1
										psbi/psbt	2
										psbi/rbcl	2
										psbi/rpl14	1
										psbi/rpl16	1
										psbi/rpl2	1
										psbi/rpl23	1
										psbi/rps16	2
										psbi/rps19	1
										psbi/rps8	1
										psbj/psbe	1
										psbj/psbf	1
										psbj/psbt	1
										psbj/rpl23	1
										psbj/ycf1	1
										psbj/ycf2	1
										psbk/psba	1
										psbk/psbn	1
										psbk/psbt	1
										psbk/rbcl	2
										psbl/psbe	1
										psbl/psbf	1
										psbl/psbi	1
										psbl/psbj	2
										psbl/psbk	1
										psbl/psbm	2
										psbl/rps3	1
										psbm/rbcl	2
										psbm/rpoc2	1
										psbm/ycf3	1
										psbn/petb	1
										psbn/petd	1
										psbn/psbb	2
										psbn/psbz	1
										psbn/rbcl	1
										psbn/rpl23	1
										psbn/rpob	1
										psbn/rps12	1
										psbn/rps16	1
										psbn/rps18	1
										psbn/rps3	1
										psbn/ycf1	1
										psbn/ycf3	1
										psbt/petb	1
										psbt/petd	1
										psbt/psbb	1
										psbt/psbh	1
										psbt/psbm	1
										psbt/psbn	1
										psbt/psbz	1
										psbt/rbcl	1
										psbt/rpl23	1
										psbt/rpob	1
										psbt/rps12	1
										psbt/rps16	1
										psbt/rps18	1
										psbt/rps3	1
										psbt/ycf1	1
										psbt/ycf3	1
										psbz/psbk	1
										psbz/rpoa	1
										psbz/rpob	1
										psbz/rpoc1	1
										psbz/rpoc2	1
										psbz/ycf3	2
										psi-i/psaj	1
										psii-h/petb	1
										psii-h/petd	1
										psii-h/psbn	1
										psii-h/rbcl	1
										psii-i/psbl	1
										psii-i/psii-l	2
										psii-m/psbb	1
										rbcl/ndhf	1
										rbcl/psbe	1
										rbcl/rpl14	1
										rbcl/rpl20	1
										rbcl/rps14	2
										rbcl/rps18	1
										rbcl/rps19	2
										rbcl/rps3	2
										rbcl/rps7	1
										rbcl/rps8	1
										rbcl/secx	1
										rbcl/ycf5	2
										rpl14/rps14	2
										rpl14/rps15	1
										rpl14/rps16	1
										rpl14/rps2	2
										rpl14/rps7	2
										rpl16/rpoa	1
										rpl16/rpob	2
										rpl16/rps11	1
										rpl16/rps7	1
										rpl16/ycf3	2
										rpl2/rpl33	1
										rpl2/rpl36	1
										rpl2/rpoa	2
										rpl2/rps15	1
										rpl2/rps16	1
										rpl2/rps18	1
										rpl2/rps2	2
										rpl2/rps7	1
										rpl2/rps8	2
										rpl2/ycf3	2
										rpl20/rpl33	2
										rpl20/rpl36	1
										rpl20/rpob	1
										rpl20/rps11	1
										rpl20/rps15	1
										rpl20/rps18	1
										rpl20/rps7	1
										rpl20/rps8	2
										rpl23/rpoa	2
										rpl23/rps12	1
										rpl23/rps15	1
										rpl23/rps18	1
										rpl23/rps2	1
										rpl23/rps4	1
										rpl23/rps8	2
										rpl23/ycf1	2
										rpl23/ycf3	1
										rpl32/rpl36	1
										rpl32/rpoa	1
										rpl32/rps11	1
										rpl32/rps12	1
										rpl32/rps14	1
										rpl32/rps15	2
										rpl32/rps2	2
										rpl32/rps3	1
										rpl32/rps7	1
										rpl32/ycf1	1
										rpl32/ycf10	1
										rpl33/rpoc1	1
										rpl33/rps11	1
										rpl33/rps12	1
										rpl33/rps14	1
										rpl33/rps19	1
										rpl33/rps2	2
										rpl33/rps4	2
										rpl33/rps7	1
										rpl36/rps14	1
										rpl36/rps18	2
										rpl36/rps2	2
										rpl36/rps3	2
										rpl36/rps4	1
										rpoa/ccsa	1
										rpoa/petd	1
										rpoa/psba	2
										rpoa/psbb	1
										rpoa/rbcl	1
										rpoa/rpl16	1
										rpoa/rpl23	1
										rpoa/rps15	2
										rpoa/rps19	2
										rpoa/secx	1
										rpoa/ycf1	1
										rpoa/ycf3	1
										rpob/psba	1
										rpob/rps15	2
										rpob/rps19	1
										rpob/rps2	1
										rpob/ycf1	1
										rpob/ycf2	1
										rpob/ycf3	1
										rpoc1/psba	1
										rpoc1/rps12	1
										rpoc1/rps14	1
										rpoc1/rps16	2
										rpoc1/rps18	1
										rpoc1/rps2	2
										rpoc1/rps4	1
										rpoc1/rps7	1
										rpoc1/ycf1	2
										rpoc1/ycf2	2
										rpoc2/psba	1
										rpoc2/rps12	2
										rpoc2/rps14	1
										rpoc2/rps16	2
										rpoc2/rps19	1
										rpoc2/rps2	2
										rpoc2/rps3	2
										rpoc2/rps7	1
										rpoc2/ycf2	1
										rpoc2/ycf3	1
										rps11/rps12	1
										rps11/rps18	2
										rps11/rps2	2
										rps12/rps15	1
										rps12/rps16	1
										rps12/rps19	2
										rps12/ycf3	1
										rps14/rpl23	1
										rps14/rps18	2
										rps15/rps16	2
										rps15/rps2	2
										rps15/ycf10	1
										rps16/rpl23	1
										rps16/rps14	1
										rps16/rps18	1
										rps16/rps2	2
										rps16/rps3	2
										rps16/rps4	1
										rps16/rps7	1
										rps16/ycf10	1
										rps16/ycf2	1
										rps16/ycf3	2
										rps18/rpl14	1
										rps18/rps4	2
										rps18/rps7	2
										rps18/ycf1	1
										rps18/ycf3	1
										rps19/rps2	1
										rps19/rps8	2
										rps19/ycf2	2
										rps19/ycf3	2
										rps3/rpl14	1
										rps3/rpl16	2
										rps3/rps18	1
										rps3/ycf1	1
										rps3/ycf3	1
										rps4/ycf1	1
										rps7/rps8	2
										rubisco large subunit/atpa	1
										rubisco large subunit/atpe	2
[truncated: 16 more rows]
