# Supplementary material for: LAITOR4HPC: A text mining pipeline based on HPC for building interaction networks
Source: BMC Bioinformatics. 2020 Aug 24;21:365. doi: 10.1186/s12859-020-03620-4 (PMC7447576; doi:10.1186/s12859-020-03620-4)
Supplement: Supplementary file 4 — Additional file 4. Using keywords to look for all described interactions on one subject, all plants summary (Second case study report). Excel file containing information about the total of proteins, co-occurrences and terms of interaction mapped by LAITOR4HPC in 12 plant species considering the biotic stress related PMIDs. For each category there are information about the absolute number of each element category, the total number of elements and the number of non-redundant elements. Additionally, one section is dedicated to the total for each interaction type, INT_1 (more likely to be effective) to INT_4 (less likely to be effective). [file 12859_2020_3620_MOESM4_ESM.xlsx]

## Sheet: Study_Case2(all speci. summary)
Supplementary Material 4: Using keywords to look for all described interactions in a given subject considering plant species (second case study report).
Proteins, co-occurrences and terms mapped by LAITOR4HPC in abstracts of 12 selected plant species searched in regard to biotic stress. In order to accomplish the search, different keywords (Supplementary Material 3) were used to search for the subject. The recovered data set was filtered for different species by LAITOR4HPC tax-ID filter option. The analyzed corpus is representative of MEDLINE dat…
(A)	# Interaction_type	# Total
	INT_1	923
	INT_2	2977
	INT_3	5050
	INT_4	10837
(B)	PROTEINS			CO-OCCURRENCES			TERMS
	# Non-redundant	# Total		# Non-redundant	# Total		# Non-redundant	# Total
	1766	107574		4812	53805		813	18807
	# Co-occurrences	# Repetitions		# Co-occurrences	# Repetitions		# Co-occurrences	# Repetitions
TOP 10 (Considered for 5 or more repetitions, less was cosidered very low)	pr-1	5382		pr-1/pr-5	1019		required|	552
	npr1	3108		rps2/rps4	914		induced|	460
	pdf1.2	2289		eds1/pad4	402		regulation|	425
	pr-5	1648		ltp/lipid transfer protein	357		interaction|	352
	rps4	1641		mlo2/mlo6	291		interacts|	348
	rps2	1517		gst/glutathione s-transferase	282		enhanced|	345
	pad4	1488		pdf1.2/pr1	270		activity|	340
	eds1	1245		matk/rbcl	251		encoding|	339
	rbcl	1090		atpb/rbcl	242		induction|	299
	ltp	1078		npr1/pr1	237		activities|	288
	mpk6	929		rps4/rrs1	222		regulator|	255
	gst	813		psaa/psab	220		interact|	252
	coi1	789		pdf1.2/pr-1	207		binding|	231
	sid2	711		pr1/pr2	201		activation|	212
	pr2	624		rps2/rps3	198		regulated|	202
	mitogen-activated protein kinase	615		dcl2/dcl4	189		suppressed|	197
	ago1	612		pr1/pr5	180		regulate|	185
	pr5	579		rin4/rpm1	180		activity|binding|	176
	matk	578		pr-2/pr-5	171		requires|	173
	mlo2	577		atg5/atg7	166		mediated|	172
	ein2	561		ndhd/psbl	162		induced|upregulates|	166
	glutathione s-transferase	552		npr1/pr-1	159		suppressor|	160
	pr-2	543		eif4e/eif4g	159		associated|	158
	actin	531		mlo12/mlo6	156		regulators|	155
	mlo6	505		ago1/ago2	153		regulates|	134
	atpb	492		mlo12/mlo2	150		deletion|	132
	rpm1	489		cat2/gbf1	150		up-regulated|	122
	wrky33	483		mpk4/mpk6	150		suppression|	117
	eds5	474		accd/rbcl	144		encode|	116
	mpk3	471		eds1/ndr1	138		encoded|	109
	dcl2	462		pr-1/pr-2	138		regulating|	108
	ago2	459		nimin1/npr1	135		encodes|	106
	rin4	435		npr1/npr3	135		interactions|	106
	mpk4	430		hls1/wrky33	135		formation|	105
	cat2	427		grf1/grf3	130		induced|induced|	96
	psba	414		rps3/rps8	126		enhance|	90
	rps3	411		peta/petd	126		activate|	88
	lipid transfer protein	408		psbe/psbf	126		form|	83
	ics1	408		ora59/pdf1.2	123		upregulated|	80
	ndr1	399		gr/ascorbate peroxidase	120		activated|	80
	gr	399		erf9/pdf1.2	120		binds|	77
	dcl4	396		npr1/tga2	114		activates|	76
	fls2	384		adh/wrky45	108		influence|	76
	bak1	384		ataf2/nit2	108		localization|	75
	erf1	365		pad4/sag101	102		enhances|binding|	72
	rrs1	351		npr1/sni1	102		encodes|form|	72
	pathogenesis-related protein 1	345		atpb/matk	100		encoding|upregulation|	72
	mlo12	345		gbf1/pad4	99		inhibition|	69
	receptor-like kinase	342		ago1/rdr6	99		regulating|promotes|	66
	myc2	342		rps4/rps6	97		suppress|	66
	gbf1	339		npr1/sid2	96		act|	65
	jar1	336		pr2/pr5	96		control|	61
	psab	336		eds1/sag101	96		interaction|interaction|	60
	pr-3	333		psba/rbcl	94		cleavage|	58
	rdr6	333		rop1/rop6	91		associates|	57
	tir	327		ap2c1/mpk3	90		enhanced|enhanced|	56
	npr3	327		abi5/hls1	90		down-regulated|	55
	rar1	324		ap2c1/mpk6	90		trigger|	55
	psaa	320		wrky50/wrky51	90		inhibition|inhibitors|enhanced|	54
	tga2	312		p3/p5	87		regulating|interaction|	54
	ssi2	312		wrky38/wrky62	87		regulates|interaction|encodes|	54
	pr-4	309		matk/ndhf	84		degradation|	54
	snc1	306		gr/gst	81		block|	52
	ago4	288		pr-1/pr-3	81		promoter|	52
	nimin1	282		npr1/tga1	81		phosphorylated|	52
	wrky62	267		atg8a/atg8b	80		inhibit|	51
	ascorbate peroxidase	264		psba/psbd	80		mediating|	50
	transcription factor	261		eds5/pad4	78		suppresses|	49
	ora59	261		rps4/tir	78		promotes|	49
	atg5	258		pad4/sid2	78		active|	49
	tga1	249		ltp1/ltp	78		suppression|activation|	48
	aos	243		ccoaomt/hct	78		inhibited|	48
	pr3	240		wrky18/wrky40	78		activators|	48
	wrky38	240		a1/a2	78		activators|activation|activities|	48
	hls1	234		eds5/sid2	75		associates|regulator|	48
	sni1	231		rpm1/rps2	75		regulators|activation|	48
	ein3	228		npr1/wrky6	75		mediated|controlled|	48
	atg7	224		ics1/pr1	75		regulate|localization|	48
	abi5	219		ein2/npr1	75		induce|	45
	chi	219		dcl1/dcl2	72		bind|	45
	thioredoxin	213		bak1/receptor-like kinase	72		stimulates|	45
	eif4e	213		atrbohf/cat2	72		methyl|	44
	ataf2	213		npr3/npr4	72		interactions|enhanced|formation|	44
	prs	209		rbcl/rpoc1	72		controlled|	43
	hrt	207		abi5/wrky33	72		coupled|enhances|binding|	42
	wrky45	207		dir1/ltp	72		required|required|induction|	42
	sag101	207		pr-3/pr-5	72		antagonism|	42
	pen2	204		arf1/gtpase	70		interacts|forming|formation|co-expression|	42
	psbe	200		eds1/rrs1	69		controls|	40
	dcl1	198		ago1/ago4	69		recognized|	39
	ltp1	195		ltp/profilin	66		enhances|	39
	ap2c1	195		atbzip10/lsd1	66		localized|	37
	rps6	193		ysl7/ysl8	66		repressed|	37
	gtpase	192		acbp4/atebp	66		repressed|up-regulated|	36
	rop1	191		fls2/grp7	66		required|influences|	36
	wrky51	189		pdf1.2/ssi2	66		induction|requires|activation|triggering|	36
	cpr5	189		hm1/hm2	66		binding|promoters|	36
	wrky40	189		npr1/pad4	63		triggered|	36
	lox2	187		anac032/nimin1	63		required|required|required|required|	36
	adh	186		anac032/myc2	63		interacts|interaction|	36
	rop6	182		npr1/npr4	63		interaction|up-regulated|	36
	rps8	182		rps12/rps4	62		interaction|act|	36
	dcl3	180		ago1/sgs3	60		control|promoter|	36
	jaz1	180		pr-3/pr-4	60		support|	36
	hsp70	177		nad1/nad2	60		control|promoters|enhancer|	36
	rps7	174		mpk6/npr1	60		link|regulating|	36
	psbf	174		bos1/coi1	60		regulator|regulating|	36
	chs	171		gst31/gst	60		encoding|interactors|induced|act|activate|	36
	eif4g	171		acs6/wrky8	60		interacts|activators|repressors|repressor|mediating|	36
	cam	170		pdf1/pathogenesis-related protein 1	60		acts|regulator|mediates|	36
	rpob	168		psaa/psba	60		associates|recognition|	36
	cox1	167		psbh/rbcl	60		blocks|encoding|	36
	phytoene desaturase	166		ndhb/rps7	60		requirements|recognition|	36
	cytochrome p450	165		psba/psbb	60		induces|	34
	thaumatin-like protein	165		psac/psai	60		carries|	34
	pr4	162		cam/ltp	60		associate|	34
	ilr3	162		ago2/dcl2	57		enhancing|	33
	wrky50	162		eds1/npr1	57		downregulated|	33
	ndhd	162		pr1/sid2	57		influence|formation|	32
	psbl	162		tga1/tga4	57		phosphorylates|	32
	wrky	162		ago2/ago4	57		carries|control|	32
	nad1	161		rps2/rps8	56		requirement|	31
	ssp	159		ilr3/pr1	54		inducing|	30
	sgt1b	159		efr/grp7	54		triggers|	30
	hda19	159		pdf1.2/thi2.1	54		induced|up-regulated|	30
	bon1	159		nrpe1/ros1	54		bound|	30
	cob	158		pr-4/pr-5	54		repressor|	30
	grf1	157		ilr3/pathogenesis-related protein 1	54		acts|	30
	sgs3	156		ltp1/ltp2	54		regulates|regulates|	30
	acs6	156		coi1/jar1	54		induction|activates|	30
	vsp2	156		ilr3/transcription factor	54		triggers|regulation|	27
	drb4	156		psbe/psbi	54		stimulates|formation|	24
	petd	156		rps12/rps7	54		induced|encoding|oxide|induced|	24
	4	153		pdf1.2/pr-5	51		triggering|	24
	npr4	153		coi1/npr1	51		down-regulated|promotion|enhanced|	24
	rpoc1	152		1-aminocyclopropane-1-carboxylate oxidase/isochorismate synthase	51		regulate|regulators|encode|	24
	atp9	151		ics1/npr1	51		promotion|suppression|control|	24
	isochorismate synthase	150		nsp1/nsp2	51		catalyses|suppressed|promotes|regulating|	24
	wrky70	150		rdr1/rdr6	51		blocks|interaction|	24
	thi2.1	150		pdf1.2/vsp2	51		suppressed|suppression|	24
	rpl16	150		psba/rpoc1	50		promoters|	24
	wrky18	147		pao/spds2	50		activates|inhibited|	24
	cox3	145		hrt/pad4	48		regulated|degradation|	24
	rlk	144		mkp1/mpk6	48		coupled|	24
	dehydroascorbate reductase	144		ein3/ora59	48		required|suppression|	24
	accd	144		npr1/pathogenesis-related gene 1	48		suppression|induction|	24
	atpase	144		hsp60/rpb2	48		activity|suppressor|	24
	pds	143		hsfb1/pdf1.2	48		activation|mediated|	24
	nad2	139		jar1/npr1	48		linked|encoding|	24
	arf1	138		2019-04-03	48		interaction|binding|	24
	wrky6	138		glk1/glk2	48		helps|	24
	ltp2	138		hsfb2b/pdf1.2	48		repressor|required|	24
	nit2	136		ago2/dcl4	48		interaction|inhibits|	24
	peta	136		hda19/wrky38	48		transporters|	24
	psai	136		gst31/glutathione s-transferase	48		induced|required|	24
	erf9	135		ein2/jar1	48		requirement|induced|	24
	atebp	135		hda19/wrky62	48		encoding|associated|suppress|	24
	cox2	134		actin/luminal binding protein	48		mediate|	24
	rps12	132		bip/actin	48		induce|encoding|phosphorylates|	24
	rps5	132		hsfb1/hsfb2b	48		bind|suppression|activity|mediated|interaction|	24
	oxi1	132		psbf/psbi	48		encoded|suppresses|inhibiting|	24
	hsfb1	132		mads1/mads2	48		binds|recognition|	24
	win3	132		eds1/rps4	45		supporting|	24
	hsfb2b	132		mcm7/rpb1	45		promoters|enhanced|	24
	grf3	130		actin/ts	45		transported|	24
	psbb	130		chi/pathogenesis-related protein 1	45		interacts|phosphorylates|	24
	2	129		sik1/receptor-like kinase	45		amplifying|	24
	tga6	129		nimin1/pr-1	45		form|encode|binding|	24
	rpb2	129		coi1/ein2	45		oxide|	22
	win2	129		pad4/ssi2	45		enhancement|associated|upregulation|	22
	wrky22	126		pr-1/prs	45		required|control|	22
	anac032	126		nhl3/vdac2	45		required|induction|	22
	ocp3	126		rbcl/rpob	44		binding|regulate|	22
	clv2	126		eds1/sid2	42		acts|regulator|	21
	gst31	123		cat3/cpk8	42		enhanced|binding|promoter|	21
	mkp1	120		npr1/mpk6	42		regulates|activating|inhibiting|	21
	tga4	120		mapkkk3/oxi1	42		regulated|regulated|suppressing|	21
	pdf1	120		win2/win3	42		required|induced|	21
	acbp4	120		npr3/tga2	42		interaction|required|	21
	peroxidase 3	120		eds5/ssi2	42		support|interaction|	20
	vsp1	120		pr-2/pr-4	42		regulation|associated|	20
	pal1	120		wrky45/wrky62	42		deletion|carried|	20
	wrky75	120		erf1/pdf1.2	42		requirement|stabilization|	20
	sib1	120		gip1/lbd18	42		interacted|	19
	grp7	120		bet12/pr1	42		activates|repressing|regulator|	18
	ssi1	120		pad4/pr1	42		represses|activation|blockage|	18
	cerk1	117		pr2/pr3	42		form|form|activities|	18
	pen1	114		win1/win2	42		regulates|acting|	18
	lac2	114		med14/vsp1	42		inhibits|localization|	18
	dir1	114		bak1/pep	42		requires|trans-activator|inhibits|activation|repressor|	18
	nad5	114		rps3/rps4	42		interaction|acts|stimulating|	18
	ndhf	112		ccamk/symrk	42		linked|activation|	18
	mek1	111		apx/cat2	42		enhances|activity|promoter|	18
	hsc70	111		h2b/histone h2a	41		suppressed|connection|	18
	skp1	111		matk/rpl16	40		localization|activation|	18
	drb3	111		psab/psai	40		stimulate|	18
	receptor-like protein kinase	111		cytochrome b6/petg	40		down-regulate|	18
	atpa	110		risp/eif3	40		associated|inhibited|	18
	petb	110		eil1/ein3	39		promoter|induce|repress|	18
	atp6	110		gr/mdhar	39		up-regulated|suppression|	18
	allene oxide synthase	108		rdr6/sgs3	39		influenced|activity|	18
	wrky29	108		pdf1.2/vsp1	39		induction|enhanced|inhibition|	18
	profilin	108		afb1/afb2	39		binding|form|	18
	aha1	108		chlh/pds	39		activators|required|	18
	rab18	108		dcl2/dcl3	39		activity|regulation|transport|activity|transporters|activity|	18
	pep	107		npr1/pdf1.2	39		amplify|encoded|activates|mediated|	18
	h2b	107		chi/gst	39		bind|interact|	18
	ccamk	106		aha1/rin4	39		mediator|	18
	tir1	105		chlh/phytoene desaturase	39		mediates|	18
	ga3	105		sib1/wrky33	39		enhanced|upregulation|	18
	gst1	104		pr1/pr3	39		inhibition|transport|	18
	acc	102		pr1/npr1	39		enhanced|encoding|regulating|	18
	efr	102		erf1/mpk4	38		binds|regulates|interactions|controls|	18
	mapkkk3	102		mlo6/mlo2	37		regulates|activities|	18
	pab2	102		pr1/tga2	36		control|regulation|promoter|	18
	etr1	102		ask1/prmt5	36		inhibited|enhanced|	18
	pab8	102		ugt73b3/ugt73b5	36		interacting|	18
	poly(a)-binding protein	102		atrbohd/cat2	36		oxidation|catalyzed|	18
	hevein-like protein	102		pdf1.2/pr-4	36		required|suppressed|enhanced|	18
	psbi	102		mlo2/pen2	36		enhanced|suppressing|induction|	18
	dfr	100		rrs1/tir	36		destabilization|cleavage|mediates|interaction|	18
	pao	100		atrap/glk1	36		promoted|	18
	rcy1	99		atmlo4/atmlo7	36		inducing|enhanced|form|	18
	pmr4	99		drb4/hrt	36		suppressed|repressed|	18
	3	99		jaz1/myc2	36		cleavage|encoding|	18
	ltp3	99		vap/actin	36		required|amplification|	18
	pad3	99		atmlo11/atmlo4	36		encoding|up-regulated|induced|	18
	psac	98		tga5/tga6	36		influenced|up-regulating|down-regulating|	18
	6	96		hsp70/pgk1	36		active|induces|binding|promoters|	18
	pathogenesis-related gene 1	96		wrky2/wrky40	36		phosphorylates|activates|	18
	rdr1	96		arf6/arf8	36		activated|acting|	18
	pabp	96		pen1/syt1	36		activation|requires|	18
	lsd1	96		atmlo11/atmlo7	36		requires|regulator|	18
	tga5	96		adh/gst	36		recognition|mediated|	18
	ysl7	96		rar1/sgt1b	36		regulates|regulating|associated|	18
	glk1	96		grp-3/kapp	36		bind|inhibit|	18
	ysl8	96		rcy1/tcv-interacting protein	36		repressing|promotes|repressing|	18
	symrk	96		agl61/agl80	36		activated|promoter|	18
	tub2	93		pr1/wrky38	36		regulator|interacting|promote|	18
	bip	93		gcr1/gpa1	36		coimmunoprecipitation|acts|associates|	18
	ago10	93		pr1/wrky62	36		binds|promoters|encoding|repressors|activates|	18
	rpb1	93		cbp20/cbp80	36		enhanced|requires|	18
	mekk1	93		pabp/poly(a)-binding protein	36		oxidative|activity|regulated|	18
	dreb2a	92		jaz7/tpl	36		required|encodes|	18
	nuc	91		psai/psaj	36		regulates|suppressing|regulator|	18
	bgl2	90		psab/psaj	36		up-regulated|interactions|encoding|	18
	ap2	90		ltp/sgs3	34		co-expression|activated|	18
	edr1	90		ndr1/rar1	33		activated|supporting|	18
	clv1	90		eds1/eds5	33		associated|associate|suppressor|	18
	ccoaomt	90		ascorbate peroxidase/dehydroascorbate reductase	33		localised|	18
	hct	90		npr1/ssi1	33		helper|required|mediated|	18
	p3	90		bak1/bon1	33		co-expressing|localizations|	18
	psaj	90		pdf1.2/pr2	33		encoding|downregulated|regulated|interaction|interactive|	18
	a2	88		rpb2/nuc	33		suppression|mediated|	18
	pen3	87		ltp2/ltp	33		recognition|	18
	pad2	87		hevein-like protein/thaumatin-like protein	33		translocation|oxidize|	18
	p5	87		cal/tub2	33		associated|activities|suppression|	18
	afb2	87		mkk2/mpk4	33		co-localized|	16
	win1	87		pr-2/pr-3	33		associations|	16
	nsp1	87		pr-1/npr1	33		induction|induction|	16
	atg8a	86		ap2/transcription factor	33		induces|oxide|	16
	atg8b	86		atubc8/nla	33		regulation|control|	15
	mdhar	84		aca10/bon1	33		inhibitor|	15
	atrbohd	84		ago4/dcl3	33		oxidative|	15
	myb122	84		nr/nir	33		recognizes|	15
	eil1	84		smg1/upf1	33		inhibited|activation|	15
	monodehydroascorbate reductase	84		pdf1.2/pr-2	33		enhancement|	15
	grp-3	84		rin4/rps2	33		required|formation|required|promotion|	14
	mkk2	84		glb1/glb3	32		required|activation|	14
	a1	84		p1/p2	32		inhibiting|	13
	nad4	82		ada2/gcn5	32		requires|encodes|binding|recognizes|triggers|	12
	nad4l	82		atpase/pma1	32		binds|promoter|	12
	p38	81		sut1/sut4	32		interaction|couples|regulation|	12
	nsp2	81		mek1/mpk6	31		down-regulated|promotion|	12
	nr	81		eds1/hrt	30		co-regulated|promoting|	12
	psbh	80		tga1/tga2	30		co-localization|	12
	psbd	80		pr1/tga1	30		co-regulated|	12
	rbcs	80		eds1/rar1	30		oxidized|	12
	frk1	79		pen2/pen3	30		inhibition|localization|	12
	nia1	78		aos/pr1	30		regulation|transporters|activity|	12
	acs2	78		actin/myosin	30		mediated|activator|	12
	protein phosphatase 2c	78		cpr5/uvi4	30		influences|	12
	rpk2	78		ga1/ga3	30		block|transport|	12
	acbp3	78		rpb2/tub2	30		enhanced|activities|	12
	ago7	78		aos/lox2	30		mediated|binding|	12
	agb1	78		gh3.5/pr-1	30		interacted|required|interaction|	12
	chlh	78		dcl1/dcl4	30		induces|transport|	12
	ndhb	78		pdf1.2/pr5	30		interaction|antagonism|	12
	tub4	77		clv1/clv2	30		enhanced|activate|	12
	rbohd	76		ataf1/ataf2	30		stimulated|	12
	nad6	76		hsc70/hsp70	30		induced|methyl|interaction|	12
	bzip60	75		coronatine insensitive 1/jar1	30		promoter|binding|	12
	myb51	75		acd6/npr1	30		interactions|binding|interacts|	12
	coronatine insensitive 1	75		pdf1.2/wrky33	30		induces|enhances|promotes|regulating|regulate|	12
	vap	75		lox2/pdf1.2	30		suppressed|triggered|	12
	kat1	75		pdf1.2/npr1	30		cross-reacting|	12
	cbp60g	75		pen1/synaptotagmin 1	30		act|regulator|	12
	kapp	74		rad51d/sni1	30		degradation|up-regulated|	12
	adr1	72		clv2/rpk2	30		activated|bound|recognized|	12
	ataf1	72		npr1/pks5	30		enhanced|binding|promoter|binding|regulation|	12
	atrbohf	72		pdf1.2/pr3	30		controlling|regulators|associates|	12
	bos1	72		pab2/pab8	30		influenced|	12
	histone deacetylase 19	72		psii-h/psbb	30		co-purify|	12
	atmlo11	72		hk1/symrk	30		deletion|interaction|induced|	12
	nhl3	72		lac1/lac2	30		regulates|degrading|	12
	atmlo7	72		ccamk/hk1	30		upregulation|	12
	acd6	72		prf1/rop1	30		encode|bloc|carried|	12
	bet12	72		acs7/mpk6	29		up-regulate|induce|	12
	atmlo4	72		pr-5/prs	29		required|binds|	12
	hwi1	72		tua5/tub4	28		associate|phosphorylated|	12
	apx	72		matk/rps16	28		induced|regulated|	12
	gpa1	70		ndhf/rps16	28		induce|induction|	12
	rd22	69		rps4/wrky	28		activation|promoters|regulated|	12
	ctr1	69		nrt2.1/nrt2.2	28		interacts|degrades|activity|activity|	12
	hog1	69		an1/an2	28		induction|repressed|induction|associated|	12
	atwrky60	69		rpl12/rpl19	28		regulated|enhanced|	12
	atwrky18	69		atpase/gtpase	28		enhanced|downregulation|	12
	arf8	69		ccamk/cam	28		inhibits|	12
	isochorismate synthase 1	69		tps1/tps2	28		binds|promoter|regulates|repressor|	12
	rubisco large subunit	69		acc oxidase/acc	27		link|	12
	atwrky40	69		cop9/thioredoxin	27		regulator|promoting|	12
	ap1	68		pr-4/prs	27		suppression|binding|interaction|	12
	tps1	68		fls2/pr1	27		interacts|stimulates|activity|interaction|	12
	myb2	68		mpk3/pr1	27		encoded|promoters|regulators|	12
	cat1	67		myc2/nimin1	27		activation|activity|	12
	erf5	66		pdf1.2/pr-3	27		associated|enhanced|	12
	pin2	66		wrky13/wrky42	27		requirement|inhibition|	12
	ros1	66		eds1/pr1	27		active|cleft|	12
	wrky8	66		calcium-dependent protein kinase/mitogen-activated protein kinase	27		support|regulators|suppressing|	12
	atbzip10	66		adk/snrk1.2	27		interacts|interaction|requires|	12
	zim	66		2019-04-02	27		regulated|inhibition|activities|regulated|inducing|regulator|	12
	gcr1	66		adk/al2	27		encoded|encoded|	12
	act1	66		ago10/ago2	27		acts|inhibit|regulated|	12
	wak1	66		pr1/ssi2	27		enhanced|bound|	12
	tat	66		cyp89a2/lac2	27		interact|localization|interact|	12
	med14	66		cat2/pad4	27		regulation|mediate|	12
	atmyc2	66		npr3/pr1	27		up-regulates|down-regulates|	12
	adr1-l1	66		ago1/ago7	27		enhanced|activation|	12
	hm2	66		atrop4/atrop6	27		encoding|supported|	12
	hm1	66		ein3/myc2	27		form|bind|	12
	adp-ribosylation factor	65		cyp86a2/lac2	27		suppressed|stimulated|	12
	cab1	64		dgat/diacylglycerol acyltransferase	27		mediate|degradation|	12
	nam	63		ndr1/rin4	27		activity|localization|	12
	1-aminocyclopropane-1-carboxylate oxidase	63		hsp70/hsc70	27		induced|formation|induced|formation|	12
	abi4	63		aca8/bon1	27		activates|required|	12
	drb2	63		pad4/gbf1	27		regulator|suppressor|transport|	12
	jin1	63		hda19/pr1	27		activate|induction|	12
	adk	63		chs/pal3	27		regulated|promote|	12
	synaptotagmin 1	63		ago10/ago1	27		interact|interacting|	12
	crn	63		pr-1/sni1	27		transporters|mediate|	12
	nik1	63		coi1/jaz1	27		promotes|interaction|interaction|	12
	phytoalexin deficient 4	63		nr/nitrite reductase	27		interaction|required|mediate|	12
	spds2	62		tpk1/tpk2	27		localization|required|regulation|	12
	tua5	62		rpm1-interacting protein 4/rpm1	27		encoding|triggered|up-regulated|	12
	hk1	62		tua4/tub4	27		regulates|promoter|	12
	glutaredoxin	60		wrky1/wrky75	27		interaction|mediates|activation|	12
	mapk6	60		rps2/snc1	27		up-regulated|regulates|regulation|	12
	erf2	60		pen2/cytochrome p450 monooxygenase	27		encoding|interactors|	12
	ts	60		ago2/ago7	27		regulator|regulation|	12
	pmr5	60		cox1/cox2	26		activated|up-regulates|	12
	jaz7	60		ck2/rab17	26		promotes|interaction|enhances|	12
	ltp6	60		atpi/rbcl	25		enhanced|promotion|interaction|controls|activities|	12
	arf2	60		maturase k/rbcl	25		induction|inhibitor|	12
	bik1	60		ndr1/npr1	24		enhancement|associated|	12
	memb12	60		mos3/snc1	24		localized|interaction|	12
	athsfb1	60		pr-1/rpt2a	24		suppressor|activity|	12
	drb5	60		rps2/rps5	24		encode|upregulation|induced|	12
	pab4	60		ics1/mpk4	24		suppressors|interactors|	12
	lbd18	60		mapk6/oxi1	24		interacts|encoded|	12
	propep1	60		dehydroascorbate reductase/monodehydroascorbate reductase	24		inhibition|transports|	12
	ald1	60		mitogen-activated protein kinase/p38	24		support|requires|	12
	atpe	60		ein3/pdf1.2	24		regulates|promote|binding|influences|inhibits|	12
	sag12	57		ago1/cyp40	24		trigger|activity|	12
	protein kinase	57		eil1/pdf1.2	24		activation|inducing|	12
	aoc3	57		ast/aspartate aminotransferase	24		encoding|repressed|	12
	clv3	57		oxi1/mitogen-activated protein kinase	24		induced|induction|	12
	catalase 2	57		gr/dehydroascorbate reductase	24		blocking|suppressed|	12
	syt1	57		erf1/ora59	24		required|enhanced|activities|	12
	f3h	57		pr1/allene oxide synthase	24		hydrolyze|hydrolyze|hydrolyze|hydrolyze|	12
	atg10	57		cuc2/nam	24		activation|encoding|repressed|	12
	kat2	57		myb122/myb51	24		amplified|	12
	rps16	56		mapkkk3/mitogen-activated protein kinase	24		acts|transport|	10
	lac1	56		mapk6/mapkkk3	24		activator|	10
	rga	54		wrky6/mpk6	24		inhibitors|	10
	acs7	54		hsfb3/cytochrome p450	24		interaction|controlled|	10
	mkk4	54		wrky51/ssi2	24		acted|inhibitor|regulator|	10
	atr	54		npr1/ein2	24		transport|	10
	pin1	54		pdf1.2/ssi1	24		formation|oxidized|	10
	pdf1.2a	54		dcl4/rdr6	24		down-regulated|suppression|	10
	ethylene-responsive element binding protein	54		dcl1/dcl3	24		mediated|suppressed|	10
	pabp4	54		dhs/dohh	24		control|activation|promoter|activation|promoter|	10
	ethylene response factor 1	54		cpr5/npr1	24		carried|	10
	gip1	54		athsfb1/hsfb2b	24		induction|associated|	10
	arf6	54		eds1/wrky18	24		activated|co-regulator|	9
	ft	54		coi1/pr-1	24		associates|required|	9
	cev1	54		2019-03-02	24		represses|	9
	pg	54		cerk1/pub13	24		represses|phosphoryl|	9
	chalcone synthase	54		pr4/isochorismate synthase	24		activated|active|	9
	ltp4	54		sib1/sigma factor 1	24		regulation|regulation|	9
	wrky57	54		cdc48/pux1	24		activates|repressing|	9
	dohh	54		hmg1/hmg2	24		activated|phosphorylated|	9
	glk2	54		atmyc2/cab1	24		requirement|control|induction|	9
	afb1	54		hda19/npr1	24		transducer|	9
	hsp60	54		crk/receptor-like kinase	24		interact|bound|	9
	arp6	54		hwi1/win2	24		transporter|	9
	vdac2	54		atgcn4/rin4	24		required|encoding|	9
	nrpe1	54		fsd2/lsu1	24		downregulated|regulated|interaction|	9
	lip2	54		cerk1/mitogen-activated protein kinase	24		interact|interact|	9
	cdc48	54		cob/eif-5a	24		suppressed|requirement|	9
	wrky3	54		mkk1/mitogen-activated protein kinase	24		regulator|interact|phosphorylated|	9
	nad3	54		pr1/wrky33	24		regulated|activation|	9
	prf1	54		atrgs1/receptor-like kinase	24		%|	9
	sut1	54		pr1/npr3	24		associated|linked|	9
	mads2	52		rpb1/nuc	24		controls|acting|	9
	opr3	52		ga3/ga4	24		enhanced|transporter|	9
	mads1	52		mpk4/mitogen-activated protein kinase kinase 2	24		cleaved|	9
	prx33	51		nit2/ataf2	24		interacts|bind|	9
	upf1	51		kapp/wak1	24		activating|	9
	atp8	51		cdc48/pux2	24		phosphorylating|	9
	histidine kinase	51		athsfb1/athsfb2b	24		represses|interacting|	9
	pub13	51		nik1/rpl18	24		localized|interacts|	9
	dgat	51		hr1/hr3	24		suppressor|requirement|	9
	max1	51		dcl3/dcl4	24		promoter|interacting|	9
	hy5	51		npr1/tga4	24		inhibitor|translocation|	9
	wrky1	51		npr1/wrky38	24		binding|promoter|requires|	9
	atmyb44	51		hwi1/win3	24		interacts|regulator|	9
	mkk1	51		grp-3/wak1	24		regulator|regulator|mediated|suppressor|	9
	atcbf1	51		pr5/thaumatin-like protein	24		controls|suppressor|	9
	acbp1	51		aha1/coi1	24		interacts|binding|	9
	pepr1	51		npr1/ttg2	24		interaction|coimmunoprecipitated|	9
	cad	50		mpk3/npr1	24		activity|suppressed|interaction|	9
	cytochrome b6	50		akr2/pr-1	24		act|enhances|activity|	9
	petg	50		eif4e/ncbp	24		regulation|interaction|	9
	histone h2a	49		ara7/vps9a	24		activation|suppression|	9
	aba1	49		pdf1.2/wrky51	24		oxidation|mediate|interaction|	9
	acc oxidase	48		pif4/pif6	24		mediators|	9
	parp1	48		npr1/snrk2.8	24		deletion|binding|	9
	ntl9	48		pif1/pif6	24		linkers|	9
	mbf1c	48		dcl4/drb4	24		promoter|activity|	9
	acbp2	48		pr1/wrky39	24		promotion|activates|	9
	pif6	48		oxi1/atrbohd	24		amplification|	8
	cop1	48		aha2/psy1	24		activated|activation|enhanced|	8
	lip1	48		eds1/wrky40	24		associated|ubiquitinated|	8
	luminal binding protein	48		wrky50/ssi2	24		formed|	8
	hr1	48		crt1/hrt	24		activated|activation|	8
	tcv-interacting protein	48		hsp70/tpr1	24		regulator|influence|	8
	pux2	48		coi1/zim	24		activation|induced|activated|	8
	pux1	48		pad4/win3	24		encoded|influence|	8
	wrky46	48		sib1/sig1	24		require|induced|	8
	ga1	48		calreticulin-3/formate dehydrogenase	24		induced|activation|oxidative|	8
	acbp5	48		lip1/lip2	24		mediate|activation|	8
	rtl1	48		npr1/snf1-related protein kinase	24		encode|associated|catalyst|	8
	cytochrome p450 monooxygenase	48		actin/adf4	24		induction|promoter|	8
	tao1	48		med14/pdf1.2	24		requirement|interaction|regulator|	8
	hr3	48		pad4/rrs1	24		deletion|encodes|activity|interacted|	8
	pks5	48		bet12/memb12	24		requirement|interaction|	8
	pabp8	48		mkk4/mpk3	24		required|enhanced|required|	6
	erf3	48		aha1/psy1	24		requires|binding|	6
	dhs	48		2019-06-02	24		required|encodes|binding|	6
	psy1	48		jaz7/topless	24		activate|recognition|	6
	athsfb2b	48		pdf1.2/wrky50	24		regulates|regulators|regulation|	6
	an2	48		ocp3/peroxidase 3	24		regulation|linked|	6
	cat3	47		atp6/cox3	24		enhanced|required|	6
	maturase k	46		mpk6/mpk7	24		binding|cleave|	6
	atpi	46		prs/wrky	24		acts|regulate|	6
	eif3	46		atg10/atg5	24		stabilizing|	6
	rpp5	45		aos/opr3	24		suppressed|induction|	6
	cyp81f2	45		pr-1/rbcs	24		interacts|methylates|regulates|activity|promoting|interaction|phosphorylating|	6
	cpk8	45		rps6/s6k	24		hydrolyzed|	6
	cop9	45		atpb/petb	22		stabilizer|helped|	6
	serine palmitoyltransferase	45		atpa/rpob	22		activity|promoted|	6
	lox3	45		atpa/rpl16	22		stimulation|	6
	ga4	45		petb/rbcl	22		phosphorylate|regulate|	6
	cyp86a2	45		rpl16/rpob	22		associated|enhanced|associated|	6
	atrap	45		rbcl/rpl16	22		interaction|binds|interactions|	6
	spt	45		petb/rpl16	22		induced|inhibition|formation|inhibition|	6
	aha2	45		petb/rpob	22		bloc|	6
	cyp89a2	45		atpa/petb	22		coupled|bound|	6
	mcm7	45		atpb/rpob	22		required|regulation|	6
	atcbf3	45		atpa/rbcl	22		inhibitors|inhibited|activation|	6
	sef	45		atpb/rpl16	22		activates|regulators|inhibition|	6
	stp1	45		matk/rpob	22		enhances|activity|	6
	pie1	45		matk/rpoc1	22		requirements|requirement|	6
	dxr	45		pr-1/wrky	22		carry|	6
	arginine decarboxylase	45		gtpase/rop6	22		deletion|attachment|	6
	pdf1.1	45		smt1/smt	22		promote|triggered|	6
	tua4	45		sut1/sut2	22		co-expressed|localized|mediating|transport|	6
	rnl	45		k1/k2	22		control|control|	6
	cbp80	45		rga/tir	21		suppress|activates|regulate|	6
	abi3	45		pad4/rar1	21		control|enhancer|	6
	ram1	45		ndr1/sid2	21		promotes|inhibits|suppressor|	6
	sik1	45		ndr1/pad4	21		activation|inhibition|	6
	rad51d	45		rps2/rps6	21		required|activate|	6
	pdlp1	45		mpk3/wrky22	21		form|activity|transporter|	6
	cycloidea	45		mek1/mitogen-activated protein kinase	21		regulation|promoters|coregulation|	6
	atapx1	45		mpk6/wrky22	21		induction|required|	6
	aux1	44		cytochrome p450/glutathione s-transferase	21		activation|induced|	6
	ppt	44		pr1/mitogen-activated protein kinase	21		regulator|induction|regulated|	6
	pectinase	44		gst/ascorbate peroxidase	21		regulated|control|	6
	risp	43		atg10/hsfa1a	21		link|mediated|	6
	gnom	42		erf1/wrky70	21		promoters|associated|	6
	sgt1a	42		rubisco large subunit/matk	21		promoter|repressor|	6
	cry1	42		hsfa2/hsfb1	21		interacts|regulator|sumoylation|	6
	pif1	42		ataf2/pr1	21		suppressor|suppressor|co-localizes|enhanced|	6
	pif4	42		agb1/pmr5	21		enhancing|co-expression|	6
	aco1	42		jar1/sid2	21		encoding|regulator|	6
	cyclophilin	42		rpm1/tao1	21		up-regulated|activation|controlled|	6
	vamp721	42		hsc70/snc1	21		phosphorylates|required|	6
	ankyrin	42		mocs2a/mocs2b	21		regulate|associated|	6
	wrky39	42		ics1/pad4	21		bound|promoter|	6
	hsfa2	42		rubisco large subunit/atpi	21		transport|localization|transport|	6
	pabp2	42		as2/dcp2	21		binding|interact|	6
	atsnap33	42		sra1/hl	21		activation|repressor|	6
	hda6	42		ago4/drb3	21		copurified|	6
	nced3	42		bon1/hsc70	21		promote|	6
	ltp5	42		ltp6/ltp	21		assembling|	6
	pal3	42		sib1/wrky57	21		linked|	6
	pls	42		pr-1/tga2	21		induce|induce|	6
	hr2	42		ics1/ntl9	21		forming|formation|co-expression|	6
	gl1	40		glutaredoxin/thioredoxin	21		coexpression|blocked|activity|	6
	psii-h	40		hma6/hma8	21		downregulation|	6
	chlb	40		tga2/tga6	21		activates|activates|	6
	pma1	40		pad4/npr1	21		mediate|promoting|degradation|repressor|	6
	atg12	40		dcl2/rdr6	21		activates|promoter|requires|	6
	ck2	40		pdf1.2/coi1	21		control|oxidized|	6
	tps2	40		thioredoxin reductase/thioredoxin	21		regulators|represses|binding|	6
	vtc1	39		cals1/npr1	21		promotion|interaction|	6
	ugt73b3	39		agb1/pen2	21		requirements|	6
	glutathione synthetase	39		spt/serine palmitoyltransferase	21		encode|suppressed|required|	6
	ask1	39		dgat1/dgat	21		interacts|acts|localized|interacting|associated|	6
	ugt73b5	39		cyp51/cytochrome p450	21		phosphorylates|activate|	6
	pathogenesis-related protein 5	39		fls2/receptor-like kinase	21		regulate|suppressing|activates|encoding|suppresses|regulate|	6
	gamma-glutamylcysteine synthetase	39		pr-1/pr-4	21		acts|regulates|	6
	lipoxygenase 1	39		fls2/wrky33	21		promotes|regulating|	6
	clavata3	39		pr1/sni1	21		activities|induced|	6
	dcp2	39		rpb1/tub2	21		recognise|	6
	lox1	39		2019-06-04	21		activity|mediates|recognition|interaction|	6
	fad2	39		rubisco large subunit/maturase k	21		interacts|suppresses|mediates|induction|	6
	propep3	39		thi1/thic	21		encoding|associated|	6
	hen1	39		sgt1a/sgt1b	21		binding|activity|interaction|	6
	stf1	39		ltp/mpk6	20		promotes|acts|regulator|	6
	cryptochrome 1	39		dxr/ltp	20		promoting|	6
	fus3	39		psba/psbk	20		interacts|activity|repress|	6
	jmt	39		psab/psac	20		control|activity|	6
	myosin	39		psab/psaa	20		induced|regulation|	6
	rad51	39		psbb/psbh	20		phosphorylated|activates|	6
	chll	38		rps4/rps7	20		induction|inhibitors|induction|	6
	chln	38		petd/psbe	20		act|regulators|associated|	6
	comt	38		atpe/rps7	20		suppress|activity|	6
	sut4	38		atpb/atpe	20		required|formation|mediated|activity|required|	6
	rab17	38		atpe/rps4	20		promotes|repressing|	6
	cyp40	36		atpb/rps4	20		enhanced|inducing|	6
	prmt5	36		atpb/rps7	20		promotes|interaction|	6
	lacs2	36		psaa/rbcl	20		activated|promoters|upregulated|	6
	crk	36		psbb/rbcl	20		binding|promoter|binding|	6
	pgk1	36		cox1/cox3	20		act|recognition|	6
	thic	36		atg12/atg5	20		bound|trans-activated|promoter|	6
	sec6	36		aos/fad7	20		required|trigger|	6
	wrky2	36		mpk4/rps4	19		down-regulates|induced|encode|	6
	xdh1	36		mpk4/rps2	19		coimmunoprecipitation|	6
	calcium-dependent protein kinase	36		atg7/atg5	19		form|interaction|binding|	6
	akt2	36		cob/nad5	19		sumoylation|interactions|	6
	cbp20	36		rpm1/tir	18		acted|enhance|amplification|	6
	krp6	36		6/snc1	18		regulator|mediates|	6
	acs1	36		ago1/dcl1	18		cooperative|carried|	6
	krp5	36		ago1/dcl2	18		mediated|transporter|	6
	agl80	36		fls2/rlk	18		phosphorylated|activation|required|regulator|	6
	acbp	36		ago1/ltp	18		up-regulates|	6
	lipoxygenase 2	36		gst/rlk	18		activity|act|	6
	nir	36		rpm1/rps4	18		form|activation|	6
	drb1	36		nad1/psd1	18		interact|interaction|control|	6
	deoxyhypusine synthase	36		mkp1/mpk3	18		induced|regulated|oxide|inhibitor|	6
	adf4	36		pr1/wrky29	18		interacts|represses|inhibit|	6
	rpm1-interacting protein 4	36		fls2/wrky22	18		interacts|connections|	6
	cbl	36		cat1/sre1	18		connecting|regulator|	6
	atmyb38	36		mdhar/dehydroascorbate reductase	18		induces|activate|activity|	6
	aca10	36		mpk6/mkp1	18		interaction|required|activation|phosphorylated|	6
	constans	36		fls2/pdf1.2	18		induces|binding|	6
	nac1	36		pr1/wrky22	18		suppression|enhancement|suppression|stimulation|	6
	kas2	36		myc2/edr1	18		activated|up-regulated|	6
	fls	36		pdf1.2a/pr-4	18		regulators|encodes|	6
	krp2	36		acc/protein kinase	18		interaction|stimulate|binding|activity|form|	6
	atmyb15	36		mpk6/nia1	18		up-regulated|required|repress|	6
	eif-5a	36		pdf1.2/wrky22	18		upregulated|encoding|	6
	tt8	36		wrky22/wrky29	18		activity|inhibition|	6
	abf4	36		cyp81f2/myb51	18		methyl|methyl|encoded|	6
	atwrky33	36		pr4/prs	18		blocked|inhibitor|	6
	c4h	36		npr1/vtc1	18		induces|encodes|regulator|	6
	tpl	36		mpk6/pr1	18		coimmunoprecipitated|repressor|interaction|required|	6
	gtg1	36		pdf1.2a/pr-3	18		activation|suppression|translocation|interacts|downregulate|	6
	toc1	36		exp14/lbd18	18		induction|localization|	6
	cal	36		ssi2/wrky50	18		phosphorylates|enhances|activity|	6
	rbohf	36		pr1/rps5	18		acts|associates|	6
	agl61	36		pux1/pux2	18		induction|induction|induced|induced|	6
	snrk1.2	36		pr-1/tga5	18		influencing|	6
	snrk2.2	36		pathogenesis-related protein 1/transcription factor	18		mediates|degradation|	6
	rd29a	36		atchip/snc1	18		encoded|mediate|	6
	acyl-coa-binding protein	36		cngc4/pr-1	18		transducer|required|	6
	histone h1	36		propep1/propep3	18		colocalized|	6
	akt1	36		pif3/phyb	18		activation|induced|activation|	6
	p2	36		arf2/prx33	18		promoter|promoter|regulation|activates|	6
	glb1	36		drb3/drb5	18		regulator|induce|	6
	glb3	36		npr1/jar1	18		required|interacting|	6
	s6k	36		npr1/pr2	18		inhibition|up-regulated|	6
	chli	36		ein2/peroxidase 3	18		activation|induces|upregulation|activation|	6
	invertase	36		atwrky40/atwrky60	18		inhibit|regulated|	6
	thioredoxin peroxidase	35		rab18/rab6	18		formation|catalyzed|	6
	gcn5	35		coi1/ocp3	18		encoding|interact|	6
	an1	34		cpr5/sid2	18		blocked|induction|	6
	sbp1	34		bak1/jin1	18		interact|catalyzes|	6
	atmpk6	33		atsnap33/pr1	18		activity|induced|activity|control|	6
	stk	33		rbohd/xdh1	18		interactions|regulating|	6
	eds16	33		cul3/rbx1	18		mediators|promote|	6
	nhl10	33		mekk1/mpk4	18		encode|recognizes|assemble|	6
	ric4	33		npr1/snc1	18		activity|connecting|	6
	atrop6	33		afb2/tir1	18		repressor|interaction|	6
	lcb1	33		ssi2/wrky51	18		induces|activity|inhibits|oxidative|	6
	uvi4	33		npr1/wrky62	18		interaction|regulators|	6
	mkk5	33		adr1/snc1	18		repressed|induction|	6
	arr2	33		atwrky18/atwrky40	18		interact|regulator|	6
	receptor-like protein kinase 2	33		atsr1/eds1	18		interacts|regulates|regulates|	6
	mnp	33		jaz1/jaz9	18		form|associated|promoters|	6
	gai	33		pr1/rin4	18		interactions|inhibited|	6
	pdr1	33		dohh/deoxyhypusine synthase	18		suppressor|required|interact|	6
	smg1	33		h2b/receptor-like protein kinase	18		activity|enhanced|methylated|promoters|	6
	abf3	33		cbp60g/ics1	18		induction|regulate|	6
	rav2	33		ltp2/ltp3	18		repress|induce|	6
	axr1	33		drb2/drb3	18		interact|promote|active|form|	6
	snrk2.3	33		pif1/pif4	18		assemble|	6
	thioredoxin reductase	33		wrky3/wrky70	18		suppression|promoted|formation|	6
	nla	33		bak1/mitogen-activated protein kinase	18		acts|activate|suppress|inhibiting|	6
	arf4	33		p29/p40	18		required|required|required|	6
	translationally controlled tumor protein	33		rbohf/xdh1	18		localized|localized|	6
	p29	33		kat1/vamp721	18		regulate|activators|binding|induction|	6
	atrab18	33		lrp1/ltp	18		enhanced|mediates|regulators|	6
	bi-1	33		4/snc1	18		upregulation|encoding|	6
	srt2	33		rab18/rd29a	18		interaction|encode|	6
	pyk10	33		dir1/pdlp1	18		localization|promoter|activity|	6
	ef-tu	33		pr-1/coi1	18		deletion|required|	6
	atubc8	33		mekk1/protein phosphatase 2c	18		amplifies|	6
	adr1-l2	33		pls/lip2	18		activation|promoter|	6
	ada2	32		hak5/cpr5	18		requirement|control|	6
	grp	32		psba/tat	18		enhanced|oxidative|	6
	p1	32		pr2/pr4	18		binds|promoters|	6
	mos3	30		npr1/ocp3	18		phosphorylated|activated|regulating|	6
	mos2	30		npr1/peroxidase 3	18		enhancers|	6
	importin alpha	30		pdf1.2/pr4	18		supports|binding|control|	6
	cuc2	30		nsp1/ram1	18		enhanced|associated|suppression|	6
	bgt	30		general regulatory factor 2/s-adenosylmethionine synthetase	18		acts|activation|	6
	ethylene-responsive element-binding factor 5	30		pls/lip1	18		promoter|control|regulator|interacts|repressor|suppressor|	6
	tuf	30		krp5/krp6	18		induction|induces|induce|	6
	cdc2	30		krp2/krp6	18		regulates|form|binds|	6
	phosphatidylinositol 3-kinase	30		tua4/tua5	18		phosphorylates|activation|	6
	erf8	30		memb12/pr1	18		oxidation|	6
	pp2a	30		bak1/tpc1	18		binds|promoter|regulates|	6
	tpk1	30		map kinase 2/wrky33	18		activation|promotes|induction|enhances|	6
	dicer-like 4	30		histone deacetylase 19/wrky62	18		act|regulators|interactions|mediating|	6
	eif5a	30		wrky3/wrky75	18		encoded|act|inhibiting|interaction|formation|	6
	aca8	30		hr1/hr2	18		methyl|deletions|	6
	zfp5	30		ein2/ein3	18		trigger|enhanced|induction|	6
	hyl1	30		ga1/ga4	18		suppress|encode|required|	6
	rbohc	30		rin4/rps5	18		interaction|requires|	6
	rrtf1	30		wrky70/wrky75	18		transporter|triggered|	6
	opt1	30		npr1/vsp2	18		activities|acts|inhibit|required|	6
	stp13	30		atcbf1/atcbf3	18		formation|triggered|activity|	6
	jaz8	30		oscp/glutathione s-transferase	18		induction|activated|	6
	ysl3	30		erf1/wrky3	18		associated|associated|	6
	jaz9	30		ora59/wrky33	18		interaction|linking|	6
	skd1	30		pr-1/eds5	18		regulators|associates|	6
	mlo3	30		ein2/ocp3	18		down-regulating|	6
	gh3.5	30		acd6/ald1	18		associated|down-regulated|	6
	hsfa1a	30		pao/arginine decarboxylase	18		overproduction|enhanced|	6
	hl	30		pr-1/glutathione s-transferase 6	18		encode|induced|	6
	aba2	30		coi1/etr1	18		activation|interacting|	6
	propep2	30		coi1/peroxidase 3	18		degradation|suppressed|	6
	camta3	30		hr2/hr3	18		promoter|control|regulator|	6
	argonaute 4	30		ltp5/ltp	18		interact|induces|interaction|	6
	ku70	30		pr1/tir1	18		coupled|control|deletion|	6
	atpr1	30		pr-1/wrky70	18		regulating|acts|promote|suppress|	6
	ttg2	30		pab4/pab8	18		suppression|regulating|	6
	flc	30		pr-5/eds5	18		interacts|promoter|represses|	6
	cca1	30		fah1/fah2	18		coupling|activities|	6
	tpk2	30		fus3/hog1	18		repressive|induction|	6
	bzip transcription factor	30		fus3/histidine kinase	18		required|required|	6
	crt1	30		ics1/pr-1	18		cleavage|mediates|interaction|	6
	akr2	30		constans/toc1	18		transporting|	6
	exp14	30		pr1/transcription factor	18		triggered|oxidative|	6
	tpr1	30		bak1/cerk1	18		activities|arrested|inhibitors|	6
	diacylglycerol acyltransferase	30		ltp3/ltp4	18		blocked|	6
	ureg	30		mlo2/mlo12	18		blocked|enhanced|	6
	snap33	30		max1/cytochrome p450	18		catalyzed|activity|encoded|	6
	fac1	30		acbp4/ethylene-responsive element binding protein	18		required|stimulation|	6
	ku80	30		histone deacetylase 19/wrky38	18		binding|binding|suppressed|activity|requirement|binding|	6
	wrky53	30		erf1/wrky75	18		localized|transporters|	6
	nitrite reductase	30		pr1/gbf1	18		encoding|control|	6
	atg9	30		ics1/wrky70	18		deletion|form|	6
	rpl12	28		npr1/pr-5	18		regulators|bind|	6
	nrt2.2	28		upf1/upf3	18		interacting|interacts|	4
	rpl19	28		pr1/ashr3	18		encoded|enhanced|	4
	nrt2.1	28		pdf1.2/propep1	18		localized|encodes|required|support|	4
	aoc	28		syt1/vap27-1	18		activation|co-expressed|	4
	pcna	28		agb1/mlo2	18		enhanced|regulator|mediated|regulator|	4
	sut2	28		adr1-l1/snc1	18		interact|activation|promoter|	4
	sbp2	28		pks1/scd1	18		suppresses|induction|associated|activation|suppression|requires|triggers|suppresses|	4
	bx1	28		trehalose-6-phosphate phosphatase/trehalose-6-phosphate synthase	18		promoted|degradation|inhibited|	4
	crp1	28		krp2/krp5	18		carries|binding|	4
	phospholipase c	27		aos/coi1	18		transport|localized|	4
	crt3	27		tga2/tga5	18		induction|promoters|	4
	ast	27		hog1/histidine kinase	18		encodes|binding|acts|	4
	bzip28	27		iaa18/iaa27	18		enhanced|degradation|	4
	pif3	27		pg/pgip2	18		promoted|enhanced|	4
	rb	27		aba1/aba2	18		induced|activation|inhibited|	4
	lig4	27		ctr1/mpk6	18		activation|regulates|activities|required|	4
	thi1	27		cngc2/pr1	18		inhibition|activities|	4
	wrky13	27		atwrky18/atwrky60	18		suppressed|blocked|	4
	atrop4	27		ics1/cat2	18		encoding|oxide|oxide|encoding|up-regulated|triggering|	4
	edl2	27		pr-1/tga6	18		encoding|binding|regulates|	4
	20s proteasome alpha subunit b	27		edl2/pad4	18		activity|requires|associated|regulator|	4
	sigma factor 1	27		catalase 2/gbf1	18		suppressed|activation|	4
	ltp12	27		atpa/atpb	18		supported|	4
	wrky63	27		ndhb/ndhh	18		induced|activated|	4
	gr1	27		psac/psaj	18		co-expression|	4
	ftsh4	27		atp6/atp9	18		encode|encode|	4
	wrky42	27		chlb/chll	18		control|stimulating|	4
	cax-interacting protein 4	27		chll/chln	18		recognize|	4
	pex3	27		chlb/chln	18		induced|stimulation|	4
	rab6	27		lg1/lg2	18		encoded|form|phosphorylated|	4
	formate dehydrogenase	27		atg5/atg9	18		encoded|formed|	4
	ire1a	27		comt/lox2	18		regulates|activity|	4
	rad1	27		comt/gst1	18		transporters|transporter|	4
	cbl1	27		gst1/lox2	18		transporters|upregulated|	4
	agg1	27		adp-ribosylation factor/gtpase	18		activities|interactions|	4
	atwrky70	27		aoc/aos	18		catalyzes|catalyzes|	4
	ptr1	27		cam/myb2	18		regulation|form|	4
	wrky60	27		dreb1/wrky	18		activated|activity|enhanced|activity|regulator|	4
	p40	27		pr-1/rps2	16		localization|influences|	4
	myb115	27		cab1/rbcs1	16		suppresses|supports|act|	4
	pdlp5	27		cam/pr-1	16		encoding|regulation|regulation|	4
	jaz5	27		cam/sod4	16		interaction|enhances|regulates|activity|	4
	abi1	27		atg12/atg7	16		regulation|induced|	4
	dicer-like 3	27		ltp/wrky	16		recognition|associate|	4
	snf1-related protein kinase	27		gapa/gapc	16		promoters|promoters|	4
	sig1	27		sip1/symrk	16		form|deletion|	4
	cals1	27		bgl2/pdf1.2	15		cleavage|cleavage|cleavage|	4
	sra1	27		rps5/rps6	15		activation|activation|	4
	sen4	27		eds1/tir	15		hydrolyze|	4
	agg2	27		ric4/rop6	15		encoding|encoded|	4
	al2	27		mek1/nia1	15		required|transport|	4
	kyp	27		ataf1/nam	15		induced|mediated|required|	4
	pao1	26		bzip28/bzip60	15		deleting|	4
	ef1a	26		ric4/rop1	15		interaction|interactions|	4
	sod4	26		acs7/mpk3	15		interaction|enhanced|suppress|	4
	cko2	26		lcb1/serine palmitoyltransferase	15		phosphorylates|inducing|recognition|	4
	cko3	26		acs6/mpk3	15		promotor|suppression|	4
	rpt2a	24		aux1/pin2	15		regulate|promoter|binding|	4
	cad4	24		fls2/mpk3	15		transactivation|activity|activator|promoter|downregulating|promoter|	4
	ppiase	24		dhar1/dhar3	15		active|promotes|required|	4
	dhar3	24		lcb1/lcb2	15		coexpression|suppressed|	4
	arpc5	24		monodehydroascorbate reductase/dehydroascorbate reductase	15		activation|regulation|	4
	ap	24		bsk1/mitogen-activated protein kinase	15		activator|interact|	4
	dhar1	24		acs2/mpk6	15		activity|regulated|	4
	lcb2	24		gr/glutathione s-transferase	15		co-localizes|	4
	arpc4	24		acs6/mpk6	15		localize|	4
	hda2	24		mitogen-activated protein kinase/transcription factor	15		formation|requires|	4
	atsr1	24		atr/parp1	15		forming|	4
	tat3	24		gr/monodehydroascorbate reductase	15		activates|oxide|encoding|	4
	vps34	24		acs2/mpk3	15		required|block|	4
	gsnor	24		fls2/mpk6	15		induction|activation|	4
	aspartate aminotransferase	24		ahp1/arr1	15		interacts|deletion|activator|	4
	rbx1	24		pmr4/sid2	15		regulator|induced|	4
	alternative oxidase	24		aha1/rar1	15		phosphorylate|	3
	cngc2	24		cks1/som1	15		interacts|methylates|	3
	rps9	24		adf3/rga1	15		mediates|recognition|interaction|	3
	erebp	24		pr1/ein2	15		bound|trans-activated|	3
	ncbp	24		ahk3/arr2	15		deletion|interaction|	3
	lsu1	24		pdf1.2/pepr1	15		regulate|suppressing|activates|	3
	mir162a	24		pr1/isochorismate synthase	15		interacts|represses|	3
	iaa18	24		frk1/sid2	15		required|formation|	3
	topless	24		lox2/pr-1	15		suppressor|co-localizes|	3
	s-adenosylmethionine synthetase	24		bak1/rlk	15		promoter|induce|	3
	atcbf2	24		cox1/nad5	15		activation|required|	3
	myb33	24		eds1/pmr4	15		interacts|repressor|suppressor|	3
	cer5	24		vamp721/vamp722	15		suppression|translocation|interacts|	3
	mitogen-activated protein kinase kinase 2	24		dcl3/drb3	15		activators|binding|	3
	copt1	24		bon1/snc1	15		regulates|activating|	3
	hta11	24		glutathione s-transferase/thioredoxin	15		interacts|suppresses|	3
	uref	24		mlo6/mlo12	15		promoter|promoter|regulation|	3
	cyp79b3	24		cbp60g/tga1	15		activates|mediated|	3
	tga3	24		ltp/ltp2	15		activation|phosphorylated|	3
	sos3	24		allene oxide synthase/pathogenesis-related protein 1	15		enhanced|binding|	3
	dwf1	24		npr1/pathogenesis-related protein 1	15		interactors|	3
	hta9	24		chi/glutathione s-transferase	15		interacts|promoter|	3
	hmg2	24		cpa/ltp	15		phosphorylated|activated|	3
	copt2	24		adr1-l1/lsd1	15		form|binds|	3
	mla10	24		nsp2/nsp3	15		activates|regulators|	3
	ped1	24		npr1/pr-2	15		activity|induced|activity|	3
	ured	24		adr1-l1/adr1	15		sumoylation|	3
	as2	24		ein2/pr-1	15		encode|suppressed|	3
	hmg1	24		cob/nad2	15		acts|activate|suppress|	3
	snrk2.8	24		pmr4/npr1	15		regulated|suppressing|	3
	nic1	24		eds5/npr1	15		form|interaction|	3
	atmkk6	24		mpk6/skd1	15		repressive|	3
	pdf2.3	24		adk2/akin11	15		encoded|act|inhibiting|interaction|	3
	vps9a	24		cat2/gst	15		acts|inhibit|	3
	phb	24		pad2/sid2	15		binding|acts|	2
	calreticulin-3	24		nai1/pyk10	15		interact|activation|	2
	era1	24		gst31/thioredoxin	15		cleavage|cleavage|	2
	ara7	24		ire1a/bzip60	15		hydrolyze|hydrolyze|	2
	saul1	24		cel5/nlp7	15		acted|inhibitor|	2
	rpa	24		cop1/stf1	15		form|phosphorylated|	2
	pal2	24		rlk/receptor-like protein kinase	15		catalyzes|	2
	cyp710a1	24		gr1/gr	15		requires|associated|regulator|	2
	wei2	24		rar1/skp1	15		control|activation|	2
	pdf2.1	24		ltp1/ltp3	15
	vamp722	24		pk/protein kinase	15
	myb96	24		pmr4/pr1	15
	ahk3	24		ap/cytochrome p450	15
	argonaute 1	24		cer5/gl1	15
	caf1	24		arp6/sef	15
	beta-amyrin synthase	24		bik1/cerk1	15
	aao3	24		npr1/wrky70	15
	constans-like 9	24		ccc1/vit1	15
	rab	24		dxr/dxs	15
	fsd2	24		ap2/mitogen-activated protein kinase	15
	br6ox2	24		pdf1.2/transcription factor	15
	iaa27	24		pad4/pmr4	15
	hsfb3	24		fls2/frk1	15
	elf3	24		eds5/pr1	15
	cul3	24		arp6/pie1	15
	rpl18	24		ndr1/rps2	15
	atadh	24		rar1/rpm1	15
	cyp51	24		fls2/ssp	15
	atrgs1	24		atmkk6/mpk4	15
	feronia	24		pr1/thi2.1	15
	atgcn4	24		mla10/sr33	15
	hmgs	24		bgl2/npr1	15
	arf3	24		pr5/prs	15
	cyp79b2	24		atpep1/pdf1.2	15
	cori3	24		mkk5/mpk3	15
	glutathione s-transferase 6	24		ago10/ago7	15
	ndhk	24		drb2/drb5	15
	psah	24		kat1/kat2	15
	mpk7	24		mpk3/skd1	15
	lac3	24		erf1/pr1	15
	rb1	24		cat2/ascorbate peroxidase	15
	fad7	24		gst/thioredoxin	15
	histone h4	24		atp6/cox1	14
	zmrr9	24		ipt/wrky	14
	zmrr4	24		mpk6/wrky	14
	zmrr8	24		pht1/pht2	14
	pk	23		rop1/prf1	14
	abp1	22		atpase/chli	14
	bt2	22		plc/lac1	14
	pht2	22		pcna1/pcna2	14
	ssrp1	22		cad/fps	14
	lg1	22		cox2/nad1	13
	lg2	22		atp9/cox2	13
	p34cdc2	22		pad4/eds5	12
	pad1	22		hrt/ndr1	12
	pp1	22		rpm1/rps5	12
	cdpk	22		rlk/stk	12
	cam1	22		mos6/importin alpha	12
	pp2c	22		rar1/sid2	12
	plc	22		eds1/pr-1	12
	smt	22		rps4/rps5	12
	smt1	22		hrt/rar1	12
	k2	22		npr1/tat3	12
	k1	22		coi1/pad4	12
	sfr2	21		mkk4/mkk7	12
	pr5k	21		hda2/hog1	12
	rgs1	21		adp-ribosylation factor/pin1	12
	sulfotransferase	21		actin/arpc4	12
	glycerol-3-phosphate acyltransferase	21		cp12/prk	12
	sce1	21		mpk6/pdf1.2	12
	trehalose-6-phosphate synthase	21		actin/arpc5	12
	cdf1	21		erf1/erf5	12
	cpk6	21		hog1/vps34	12
	f3'h	21		arpc4/arpc5	12
	hak5	21		mpk3/pdf1.2	12
	nai1	21		hda2/vps34	12
	rdr2	21		gnom/pin1	12
	ccd8	21		mitogen-activated protein kinase/mkp1	12
	rce1	21		erf1/pr-1	12
	mocs2a	21		erf5/transcription factor	12
	lrr1	21		ms1/ms2	12
	atice1	21		ethylene-responsive element-binding factor 5/transcription factor	12
	sterol methyltransferase 2	21		ibr5/mitogen-activated protein kinase	12
	hma6	21		mpk3/wrky29	12
	eif(iso)4e	21		mpk6/wrky29	12
	plp	21		abcb4/gnom	12
	acl5	21		s1p/bzip28	12
	aterf2	21		adp-ribosylation factor/arf1	12
	pdr3	21		act1/actin	12
	rgl3	21		crn/rpk2	12
	vap27-1	21		rcy1/p38	12
	smt2	21		elf3/rps9	12
	vacuolar invertase	21		jar1/ssi1	12
	pex10	21		agg1/agg2	12
	cpk11	21		abi3/kyp	12
	hma8	21		chi/dfr	12
	mocs2b	21		chs/dfr	12
	zfp8	21		rps2/win3	12
	glutamine synthetase	21		erf1/pr2	12
	ics2	21		pr-5/sni1	12
	glyoxalase i	21		avp1/kup2	12
	rd26	21		cdf3/ft	12
	dxs	21		mbf1c/tps5	12
	kt2	21		pks5/wrky38	12
	ill1	21		orfb/p29	12
	cbf1	21		argonaute 2/memb12	12
	sr33	21		pr5/isochorismate synthase	12
	cdf3	21		myb115/tt8	12
	trehalose-6-phosphate phosphatase	21		pdf1.1/pr-1	12
	ccr4	21		pr1/protein phosphatase 2c	12
	dna methyltransferase	21		arf2/pdf1	12
	dgat1	21		myc2/rgl3	12
	scl1	21		etr1/cev1	12
	sai1	21		mekk1/mitogen-activated protein kinase	12
	tps5	20		hsc70/skp1	12
	psbk	20		bik1/mitogen-activated protein kinase	12
	exg1	20		mos4/snc1	12
	gh3	20		snc1/bon1	12
	polyamine oxidase	20		pr3/vsp2	12
	zmhp1	20		rin4/sec6	12
	sat3	20		ftsz/ssp	12
	pcna2	20		dir1/pdlp5	12
	sat2	20		actin/rbohd	12
	rh2	20		zfp5/transcription factor	12
	sat1	20		arr2/prx33	12
	zmhp3	20		lipid transfer protein/profilin	12
	ar2	18		erf2/pdf1.2	12
	mos6	18		nik1/receptor-like kinase	12
	atmpk3	18		cpsf30/mips1	12
	psd1	18		atp9/rps3	12
	myb34	18		rar1/rpp5	12
	dhar2	18		chs/cryptochrome 1	12
	aim1	18		npr1/acetyltransferase	12
	pp5	18		jaz5/wrky57	12
	cyclophilin 40	18		eukaryotic translation initiation factor 4g/eif4e	12
	myb29	18		dcl1/rtl1	12
	bsk1	18		ppi1/bzip transcription factor	12
	elongation factor tu receptor	18		bak1/stp13	12
	gst2	18		actin/profilin	12
	protein phosphatase 2a	18		b73/thaumatin-like protein	12
	sre1	18		ntl9/pad4	12
	myb28	18		acbp1/acbp3	12
	hyh	18		chs/fls	12
	rps14	18		nhl10/wrky46	12
	acetyltransferase	18		bon1/skp1	12
	bti1	18		jaz1/wrky57	12
	zat10	18		win1/win3	12
	ashr3	18		aoc3/erf2	12
	fad6	18		atnoa1/npr1	12
	fah2	18		rcy1/eds5	12
	1	18		ndr1/nhl3	12
	fus9	18		arf1/sar1	12
	hkt1	18		glutathione s-transferase/zim	12
	serine acetyltransferase	18		dcl4/rtl1	12
	f5h	18		pad4/isochorismate synthase 1	12
	pal4	18		pdr1/stp1	12
	ftsz	18		aoc3/pdf1.2	12
	oscp	18		ago4/fwa	12
	atelp	18		pr3/p38	12
	dicer-like 2	18		ago10/ago4	12
	ppd2	18		jaz1/aos	12
	atmyb41	18		dir1/lipid transfer protein	12
	rap2.6	18		pen1/pen3	12
	bti2	18		pr-2/sni1	12
	ein4	18		cyp81f2/myb122	12
	ubc8	18		cyp94b3/cyp94c1	12
	pks1	18		ysl3/ysl7	12
	upf3	18		ein3/wei2	12
	mos5	18		eil2/glutathione synthetase	12
	zeaxanthin epoxidase	18		pr1/tga6	12
	fus2	18		cca1/ics1	12
	rgl1	18		cop1/drb4	12
	b73	18		pdf1.2/glutaredoxin	12
	mdar	18		bak1/pub13	12
	lrp1	18		dcl4/hen1	12
	fah1	18		ataf2/nam	12
	cngc4	18		ltp/ltp1	12
	cytochrome b	18		ltp1/ltp6	12
	slac1	18		actin/bip	12
	tbp2	18		hwi1/win1	12
	pdk	18		dohh/eif5a	12
	scd1	18		pex16/pex3	12
	hat2	18		pmr4/homoserine kinase	12
	pp2ca	18		grp-3/kinase-associated protein phosphatase	12
	atdcl1	18		rdr6/rps5	12
	atelp3	18		camta3/jin1	12
	mos4	18		atadh/atrab18	12
	tpc1	18		cpk3/hsfb2a	12
	fus8	18		atmpk6/atmyb41	12
	areb1	18		atmtp11/ssp	12
	map kinase 2	18		pdf1.2/eds5	12
	sec8	18		pdf1.1/pr-2	12
	abh1	18		adh/tuf	12
	atrab8	18		pr-1/jar1	12
	rbr	18		cbp60g/tga4	12
	orfb	18		mek1/npr1	12
	atnoa1	18		drb3/drb4	12
	pdx1	18		rar1/sgt1a	12
	areb2	18		hen1/rdr6	12
	cer6	18		pie1/sef	12
	rps11	18		rpa/rad51	12
	tet1	18		cullin-1/skp1	12
	atdcl4	18		pdf1.1/pr-5	12
	eil3	18		pr-4/vsp1	12
	pgip2	18		ago2/nrpd1a	12
	dad1	18		pabp4/pabp8	12
	general regulatory factor 2	18		rpp5/sgt1b	12
	sag29	18		pr1/pr4	12
	spl	18		dcl3/rtl1	12
	sec10	18		ef-tu/fls2	12
	atchip	18		pr-1/ein2	12
	tpi	18		myc2/transcription factor	12
	atelp4	18		pab2/pab4	12
	bti3	18		abi1/pldalpha	12
	kinase-associated protein phosphatase	18		pab2/poly(a)-binding protein	12
	plant defensin 1.2	18		prs/thaumatin-like protein	12
	ans	18		copt1/copt2	12
	kin1	18		ein2/ssi1	12
	samdc	18		pdf1.2/rce1	12
	ddf1	18		pathogenesis-related gene 1/srt2	12
	wrky4	18		aha2/rin4	12
	sly1	18		pr1/afb2	12
	serk1	18		ddf1/rap2.6	12
	pathogenesis-related protein 2	18		rop6/receptor-like kinase	12
	phyb	18		athsfb1/pdf1.2	12
	jr2	18		pr-1/transcription factor	12
	hr4	18		hsfa2/mbf1c	12
	atdcl2	18		coi1/eds5	12
	cipk6	18		myb-like protein/nik1	12
	ndhh	18		isochorismate synthase 1/thioredoxin	12
	ndhj	18		atmek1/atmekk1	12
	ndhc	18		flc/hda6	12
	rpl30	18		disease resistance protein rps5/rdr6	12
	fps	18		glyoxalase i/glyoxalase ii	12
	pdc	18		opt1/ysl8	12
	tps3	18		pab8/poly(a)-binding protein	12
	hmg3	18		dcl2/dicer-like 4	12
	dreb1	18		feronia/receptor-like kinase	12
	pdk1	17		gst/zim	12
	gsh1	16		h2b/rpa	12
	ns1	16		erd10/pr5	12
	bt1	16		mpk6/ctr1	12
	rpp2	16		rga/sly1	12
	hsp26	16		ysl3/ysl8	12
	rbcs1	16		hda19/pr2	12
	ipt	16		clv3/rpk2	12
	cyc3	16		esr1/gstf8	12
	cyc1	16		poc1/wrky53	12
	cko1	16		pgk/actin	12
	phb2	16		receptor-like protein kinase/rpk2	12
	m15	16		stf1/hy5	12
	sip1	16		ltp/pathogenesis-related protein 1	12
	zmrr3	16		tat/tuf	12
	zmrr2	16		npr1/wrky45	12
	a4	16		dcl2/rtl1	12
	pht1	16		chi/chs	12
	zmrr5	16		mbf1c/pathogenesis-related protein 1	12
	h+-ppase	16		dcl1/mir162a	12
	gapa	16		coronatine insensitive 1/pdf1.2	12
	gapc	16		erf9/pr-2	12
	zmrr6	16		coi1/sid2	12
	psp	15		pdf1.2/jar1	12
	tpx2	15		myc2/pdf1	12
	arr1	15		myb30/myb96	12
	s1p	15		exp14/gip1	12
	nitrate reductase 1	15		athsfb2b/pdf1.2	12
	cp12	15		gst/wrky45	12
	ahp1	15		pal1/pr1	12
	pin-formed 1	15		rad1/ram1	12
	arf7	15		pr1/srt2	12
	bam1	15		coronatine insensitive 1/pr5	12
	cyp94b3	15		ein2/atmyb44	12
	frigida	15		bak1/camta3	12
	bam2	15		cab1/atmyc2	12
	atpep1	15		myb96/sid2	12
	dwarf4	15		cpk2/fac1	12
	mdh	15		nuc/rpb2	12
	adc1	15		gamma-glutamylcysteine synthetase/glutathione s-transferase	12
	ltpg1	15		ein3/glip1	12
	som1	15		cal1/cenp-c	12
	bcb	15		tao1/tir	12
	disease resistance protein rps5	15		adf4/actin	12
	cel5	15		st1/wrky45	12
	nlp7	15		rbr/sce1	12
	atm3	15		cyclophilin/glutaredoxin	12
	aoc2	15		plp/phosphatidylinositol 3-kinase	12
	atr1	15		bzip60/ire1a	12
	suvr2	15		clavata3/esr-related/receptor-like kinase	12
	akin11	15		pr3/pr5	12
	rgl2	15		atwrky33/pad3	12
	fb	15		shr/cytochrome p450	12
	cbf2	15		bi-1/bzip60	12
	arp2	15		pdf1.2/hsfb2b	12
	pex14	15		tir/rpm1	12
	afb3	15		pepr1/propep1	12
	cpk2	15		rdr6/dcl4	12
	spl7	15		edr1/mkk5	12
	sos1	15		npr1/apx1	12
	ccc1	15		aao3/ltp3	12
	hsp101	15		adh/tat	12
	pex12	15		coi1/cev1	12
	cbf3	15		cytochrome p450/gamma-glutamylcysteine synthetase	12
	rga1	15		ndr1/pr1	12
	flagellin-sensitive 2	15		lox3/npr1	12
	pex2	15		npr1/isochorismate synthase 1	12
	hevein-like	15		ltp/mpk3	12
	myb101	15		tcv-interacting protein/p38	12
	arf19	15		rbohc/wrky33	12
	cpk1	15		dhs/eif5a	12
	rd29b	15		cpk1/fac1	12
	adf3	15		propep2/propep3	12
	nsp3	15		pdr3/stp1	12
	auxin response factor 8	15		cycloidea/cryptochrome 1	12
	pld	15		kyp/rav2	12
	bkk1	15		fls2/sid2	12
	dms3	15		cry1/cycloidea	12
	ino80	15		jaz1/coi1	12
	act7	15		sag12/sag29	12
	cks1	15		dicer-like 1/mir162a	12
	acbp6	15		pr2/thi2.1	12
	squalene synthase	15		pr4/pr5	12
	pex13	15		pld/phospholipase c	12
	cpa	15		pen1/pen2	12
	fri	15		adr1-l2/adr1	12
	vit1	15		rcy1/coi1	12
	gis2	15		athsfb2b/hsfb1	12
	apetala1	15		gpa1/gcr1	12
	adk2	15		pmr5/pen2	12
	chl1	15		pr-1/ocp3	12
	dwf4	15		atg6/bi-1	12
	pap1	15		drb4/hyl1	12
	aoc1	15		erf1/ubc18	12
	shr	15		edr1/mkk4	12
	phabulosa	15		clavata3/synaptotagmin 1	12
	ktf1	15		cdf1/ft	12
	gl3	15		opt1/ysl7	12
	aoc4	15		ltp/vap	12
	lg4	14		clavata3/esr-related	12
	zmmpk5	14		ndhj/ndhk	12
	es1	14		ndhc/ndhk	12
	tert	14		cox2/cox3	12
	pcna1	14		ppt/rb1	12
	phb1	14		cad/ccr	12
	rbr1	13		lac1/lac3	12
	rpp13	12		lac2/lac3	12
	atwrky6	12		ccd1/ccd	12
	atwrky29	12		psah/psba	12
	pac	12		psah/rbcs	12
	prk	12		psba/rbcs	12
	protein phosphatase 5	12		hsp82/lox8	12
	cad2	12		atpase/h2b	12
	arf1a1c	12		chli/pds	12
	atpd	12		mlo1/mlo3	12
	dihydrofolate reductase	12		atg10/atg7	12
	sag13	12		cyc1/cyc3	12
	ms2	12		aux1/es1	12
	vte4	12		cam1/cam	12
	abcb4	12		grp/hsp26	12
	ibr5	12		pltp/pr-5	12
	vte1	12		dbf1/rab17	12
	mkk7	12		cko2/cko3	12
	bri1	12		rb1/rh2	12
	ms1	12		spds2/polyamine oxidase	12
	myb-like protein	12		hmg3/rop1	12
	cid1	12		cox3/nad5	11
	vps24	12		atp9/nad5	11
	atmek1	12		atp9/cox3	11
	atmkk7	12		cox3/nad4	11
	fpa	12		atp9/cox1	11
	apx1	12		frk1/mpk6	11
	pap5	12		cob/cox1	11
	fwa	12		act1/pr-1	11
	fp	12		rps12/rps6	10
	hsc70-1	12		bt1/bt2	10
	pex16	12		acs7/wip1	10
	kup2	12		ssrp1/spt16	10
	pdx1.3	12		pao1/pr-1	10
	glyoxalase ii	12		cox1/matk	10
	isopentenyl diphosphate isomerase	12		psii-h/rbcl	10
	atpdx1.3	12		petg/cytochrome b6	10
	g2	12		atp6/cox2	10
	atpdx1.2	12		chli/phytoene desaturase	10
	crl	12		ef1a/tua5	10
	poc1	12		aos/hpl	10
	cenp-c	12		ef1a/tub4	10
	iaa15	12		lox2/lox4	10
	g3	12		apx/zmmpk5	10
	dicer-like 1	12		aoc/opr3	10
	shn3	12		cam1/sod4	10
	3-phosphoglycerate dehydrogenase	12		ss1/ss2	10
	vps20	12		crp1/peta	10
	athb12	12		sat1/sat3	10
	eukaryotic translation initiation factor 4g	12		mir1/mir3	10
	wnk9	12		crp1/petd	10
	argonaute 2	12		c1/c2	10
	sar1	12		sat1/sat2	10
	pdx2	12		sat2/sat3	10
	glip1	12		h+-ppase/ppase	10
	hub1	12		a2/a4	10
	3-hydroxy-3-methylglutaryl coa reductase	12		ck2/ssrp1	10
	protein kinase 6	12		mt/nuc	10
	bt4	12		ago2/dcl1	9
	atmekk1	12		pdf1.2/sid2	9
	ubc9	12		pr-5/rps2	9
	atpap2	12		grf1/pr1	9
	ef-tu receptor	12		pad4/eds1	9
	nsl1	12		grf1/tga1	9
	g4	12		rpm1/rps6	9
	athb13	12		pr-1/rpm1	9
	atsos4	12		coi1/mitogen-activated protein kinase	9
	erd10	12		mitogen-activated protein kinase/phospholipase c	9
	fmo1	12		grf1/tga2	9
	ddm1	12		coi1/ctr1	9
	atg6	12		adp-ribosylation factor/gnom	9
	cpsf30	12		ap/gr	9
	tfiib	12		erf1/transcription factor	9
	ttg	12		erf1/erf2	9
	shn1	12		mdhar/ascorbate peroxidase	9
	pic1	12		hfr1/pif3	9
	heme oxygenase 1	12		mitogen-activated protein kinase/nia1	9
	hsfb2a	12		pr-1/mitogen-activated protein kinase	9
	pldalpha	12		actin/rop6	9
	ers	12		gst/cytochrome p450	9
	smt3	12		gst/sulfotransferase	9
	homoserine kinase	12		fls2/wrky29	9
	cpk3	12		vte1/vte4	9
	pr 1	12		cyp40/pp5	9
	avp1	12		nhl10/pr-1	9
	spt16	12		mitogen-activated protein kinase/phosphatidylinositol 3-kinase	9
	atwnk9	12		gr/gsnor	9
	lfy	12		dhar1/dhar2	9
	sth2	12		pin1/pin2	9
	pcs1	12		gr/sulfotransferase	9
	ankyrin repeat protein	12		nhl10/mitogen-activated protein kinase	9
	ppi1	12		crt3/efr	9
	lipid transfer protein 1	12		pin-formed 1/pin2	9
	hat1	12		npr1/pad2	9
	soc1	12		cat1/mitogen-activated protein kinase	9
	atmtp11	12		ascorbate peroxidase/mitogen-activated protein kinase	9
	histone deacetylase 6	12		gapc1/gapc2	9
	ttg1	12		dhar2/dhar3	9
	rof1	12		actin/rop1	9
	por	12		gr/rb	9
	acs11	12		aim1/erf2	9
	da1	12		pdf1.2/wrky29	9
	cyp94c1	12		crt3/elongation factor tu receptor	9
	atwrky25	12		coi1/myc2	9
	isph	12		dehydroascorbate reductase/glutathione s-transferase	9
	cullin-1	12		sag12/sag13	9
	ubc18	12		aim1/erf1	9
	mrh1	12		npr1/cat2	9
	protochlorophyllide oxidoreductase	12		npr1/ssp	9
	myb30	12		fus2/fus8	9
	athb1	12		atsce1/ubc9	9
	pgk	12		aba1/era1	9
	wnk8	12		ethylene response factor 1/pad4	9
	3-glucanase	12		pen2/mlo2	9
	gstf8	12		fus2/fus9	9
	gmp1	12		chx1/chx2	9
	eil2	12		lox3/tpi	9
	st1	12		aos/gst	9
	atprp2	12		eil3/ethylene response factor 1	9
	rub1	12		pr4/thi2.1	9
	nim1	12		erf1/mpk6	9
	pip1	12		dicer-like 2/rdr6	9
	nrpd1a	12		pp2ca/pr1	9
	iaa26	12		cop9/pr1	9
	ip	12		sec10/sec8	9
	nia2	12		mpk3/wrky46	9
	pap2	12		fls2/pub13	9
	atmyb48	12		2/ptr1	9
	cpk5	12		npr1/wrky1	9
	esr1	12		jaz1/jaz5	9
	anr1	12		atwrky60/cpr5	9
	athb7	12		edr1/ankyrin	9
	mips1	12		dcl2/rdr1	9
	ethe1	12		npr1/pal1	9
	stp4	12		ago1/skp1	9
	cal1	12		sag12/sen4	9
	atprp4	12		atcbf1/atice1	9
	shn2	12		pr5/wrky4	9
	pgm	12		chs/f3h	9
	ccd	12		ram1/rad1	9
	atg3	12		pen2/pmr5	9
	lox8	12		wrky33/hls1	9
	xyl1	12		atelp3/atelp4	9
	gdh	12		pad4/prs	9
	mlo1	12		pr-1/cry1	9
	lox4	12		atcngc4/pr-1	9
	ccr	12		dreb2a/rgl1	9
	hsp82	12		arf2/arf3	9
	ccd1	12		cycloidea/pcf1	9
	gst6	12		dna methyltransferase/histone deacetylase	9
	snrk1	12		rlk/pathogenesis-related protein 1	9
	cko	12		npr1/pp2ca	9
	dbf1	12		pad2/pad3	9
	mt	12		act7/actin	9
	bx2	12		acs11/acs1	9
	pac1	12		acl5/arginine decarboxylase	9
	gpt	12		eds5/mos2	9
	ppase	12		cox3/cytochrome b	9
	tpt	12		eil3/pad4	9
	bx6	12		tao1/rpm1	9
	c1	12		feronia/theseus1	9
	pltp	12		mkk2/mitogen-activated protein kinase	9
	c2	12		cbl1/kt2	9
	vp1	12		chalcone synthase/thaumatin-like protein	9
	sbp3	12		dicer-like 4/drb4	9
	m16	12		gbf1/pr1	9
	wip1	10		cpk6/slac1	9
	hpl	10		act1/ssi2	9
	nit1	10		ga3/glutathione s-transferase	9
	sid1	10		adr1-l1/adr1-l2	9
	protein kinase c inhibitor	10		rce1/rub1	9
	sps	10		pr-5/thaumatin-like protein	9
	ypt1	10		kas2/lac2	9
	protein p6	10		arf8/pr1	9
	ss1	10		abf3/areb2	9
	ss2	10		atsus1/udp-glucosyltransferase	9
	agp	10		erebp/pr5	9
	cks	10		chs/thaumatin-like protein	9
	m5	10		cerk1/efr	9
	ccp1	10		rab18/zat10	9
	mir1	10		areb1/areb2	9
	mir3	10		cax-interacting protein 4/pathogenesis-related protein 5	9
	gapc1	9		ltp/ltpg1	9
	atrbohc	9		ured/ureg	9
	aox1a	9		plant defensin 1.2/wrky33	9
	hfr1	9		dreb2a/gai	9
	voz2	9		thioredoxin peroxidase/thioredoxin	9
	gapc2	9		cpr5/rb	9
	voz1	9		ein2/ein4	9
	chup1	9		pr-5/coi1	9
	psak	9		calcium-dependent protein kinase/slac1	9
	atsus1	9		prs/isochorismate synthase 1	9
	far1	9		rar1/wnk8	9
	wrky15	9		thaumatin-like protein/vacuolar invertase	9
	chc1	9		gcs/ssp	9
	fsd1	9		cca1/ntl9	9
	udp-glucosyltransferase	9		acc/acs2	9
	sos2	9		mlo2/pmr5	9
	nced2	9		catalase 2/phytoalexin deficient 4	9
	max4	9		atapx1/atprot1	9
	rd17	9		ccd8/dad1	9
	csd1	9		ap2/ethylene response factor 1	9
	xi-1	9		pp2a/pr3	9
	hemoglobin	9		lox1/pr-1	9
	geranylgeranyl reductase	9		mnp/actin	9
	aterf1	9		bam1/bam2	9
	hpa1	9		atwrky18/cpr5	9
	histone deacetylase	9		pr3/protein phosphatase 2a	9
	gcs	9		aos/jmt	9
	mam1	9		kas2/lacs2	9
	hsp21	9		atapx1/pr-1	9
	edr2	9		cdc2/tbp2	9
	ethylene-insensitive3	9		bcb/pal1	9
	sip2	9		cbl/cipk6	9
	pold4	9		zip3/zip9	9
	golden2-like 1	9		coronatine insensitive 1/myc2	9
	sleepy1	9		pepr1/pep	9
	psbs	9		far1/far2	9
	zip3	9		rpm1-interacting protein 4/tir	9
	atm1	9		acl5/pao	9
	hsp70-1	9		hkt1/kat1	9
	why3	9		lrr1/pdf1.2	9
	eto1	9		coi1/jmt	9
	csn2	9		3-pgdh/serine acetyltransferase	9
	brc1	9		fus8/fus9	9
	csn5	9		snap33/vamp722	9
	spl2	9		vap/ts	9
	mea	9		chs/hevein-like protein	9
	pp2	9		catalase 2/pr1	9
	agd2	9		cyp89a2/lacs2	9
	chx1	9		cyp86a2/kas2	9
	prodh	9		atelp4/atelp	9
	atbak1	9		pds/actin	9
	ogg1	9		3/tet1	9
	atgstf6	9		iaa14/pp2	9
	pcf1	9		arf6/pr1	9
	3-pgdh	9		pr-1/receptor-like kinase	9
	far2	9		sos3/glyoxalase i	9
	uridylate kinase	9		sec6/sec8	9
	zip9	9		stp13/stp1	9
	spl5	9		pdr1/pdr3	9
	chx2	9		pdf1.2/pad4	9
	rca	9		pdf1.2/tga5	9
	ntrc	9		ago1/p38	9
	gluc	9		4/ptr1	9
	stellacyanin	9		dad1/pdr1	9
	sta1	9		cry1/pr-1	9
	auxin response factor 4	9		atmyb15/atmyb44	9
	al1	9		mekk1/mkk1	9
	max2	9		jaz1/pdf1	9
	spl9	9		atm3/ethe1	9
	bcat4	9		atelp3/atelp	9
	ubp1	9		pdf1/pr-1	9
	thi4	9		atmkk6/atmpk4	9
	bcs1	9		pr-1/cpr5	9
	atml1	9		phytoalexin deficient 4/pr1	9
	xi-2	9		gr1/thioredoxin	9
	atprot1	9		actin/phytoene desaturase	9
	myb4	9		cat2/pr1	9
	aat	9		dicer-like 2/rdr1	9
	alc	9		chup1/actin	9
	sbpase	9		p5cdh/prodh	9
	jaz10	9		fb/ltp	9
	iaa14	9		actin/vap	9
	spl3	9		arf2/arf4	9
	bb2	9		mkk1/mpk4	9
	al3	9		bak1/nik1	9
	dnd1	9		mpk6/sip2	9
	csd2	9		lox2/npr1	9
	tor1	9		chalcone synthase/hevein-like protein	9
	atsce1	9		pr-5/stellacyanin	9
	msh6	9		gbf1/phytoalexin deficient 4	9
	dihydroflavonol 4-reductase	9		nim1/pr-1	9
	myb65	9		chi/f3h	9
	atmpk4	9		pathogenesis-related protein 1/receptor-like kinase	9
	atcngc4	9		ago2/rdr6	9
	ca2+-atpase	9		rad51/rad51d	9
	stp2	9		snap33/vamp721	9
	cardiolipin synthase	9		hsp70/cyclophilin	9
	p5cdh	9		ku70/ku80	9
	fbpase	9		cyp86a2/lacs2	9
	atcaf1	9		cyp89a2/kas2	9
	agl24	9		erf1/coi1	9
	uk	9		ics2/npr1	9
	tgd2	9		atebp/pdf1.2	9
	phyc	9		pad4/pr2	9
	pin3	9		pmr5/mlo2	9
	em1	9		cax-interacting protein 4/translationally controlled tumor protein	9
	theseus1	9		aha2/ca2+-atpase	9
	cp1	9		pr-1/ssi2	9
	vrn1	9		erebp/pr4	9
	hsp81-1	9		pdlp1/pdlp5	9
	pex6	9		atmyb38/atmyb44	9
	why1	9		ureg/nic1	9
	gpi	8		atwrky25/atwrky33	9
	pb1	8		npr1/rdr1	9
	gs2	8		bak1/hen1	9
	adometdc	8		bak1/sid2	9
	rpp3	8		phyc/vrn1	9
	mcm6	8		3-glucanase/chi	9
	hk2	8		adk/ppd2	9
	abp	8		ics1/prs	9
	prp	8		cox1/cytochrome b	9
	pep carboxykinase	8		acs1/acs2	9
	nhx6	8		beta-amyrin synthase/squalene synthase	9
	m6	8		ein2/lox1	9
	top1	8		cer5/cer6	9
	tel1	8		sec10/sec6	9
	nhx5	8		myb4/wrky4	9
	m4	8		aat/psak	9
	phosphoglucose isomerase	8		atr1/tir	9
	zeamatin	8		npr1/pr 1	9
	tsa	8		phytoalexin deficient 4/gbf1	9
	sus1	8		eds16/pad4	9
	umi11	8		bos1/histidine kinase	9
	rpr1	6		atmyb15/atmyb38	9
	slh1	6		dreb2a/rd17	9
	taf15	6		uref/ureg	9
	ttr1	6		atwrky40/cpr5	9
	cyn	6		edl2/phytoalexin deficient 4	9
	irt1	6		ics1/wrky29	9
	snrk2.6	6		pr-2/arginine decarboxylase	9
	enoyl-acp reductase	6		jaz1/wrky1	9
	cyclin a1	6		pr-1/rar1	9
	mitogen-activated protein kinase 4	6		agd2/ald1	9
	cbf4	6		pr-1/ssi1	9
	aox1d	6		ndr1/sgt1b	9
	psbo	6		efr/mitogen-activated protein kinase	9
	ptox	6		why1/why3	9
	wee1	6		aco1/acs1	9
	bri1-associated receptor kinase 1	6		ascorbate peroxidase/gr	9
	pgr5	6		lox3/pr-3	9
	sur2	6		arf8/npr1	9
	atsrs	6		pdf1.2/mitogen-activated protein kinase	9
	egl3	6		20s proteasome alpha subunit b/pathogenesis-related protein 5	9
	atcbl3	6		nhl3/npr1	9
	aig1	6		atbak1/receptor-like kinase	9
	ent3	6		catalase 2/pad4	9
	cry2	6		atp9/cob	9
	maf1	6		pr1/pad4	9
	bes1	6		atwrky70/pr1	9
	werewolf	6		pr1/coi1	9
	catalase 3	6		ga3/gst	9
	cn	6		ago1/hyl1	9
	emb2738	6		dreb2a/myb2	9
	tom22	6		ured/uref	9
	tom40	6		eds5/pdf1.2	9
	knat1	6		chi/pal1	9
	gh3.6	6		npr1/tpi	9
	thylakoid formation1	6		atr/lig4	9
	gae6	6		atcbf2/atcbf3	9
	bud1	6		gai/rgl1	9
	atl3	6		cbl/protein kinase 6	9
	drh1	6		lrr1/pyk10	9
	atf2	6		pdf1.2/ein2	9
	atl2	6		ald1/fmo1	9
	cs1	6		atrap/golden2-like 1	9
	hat3	6		fp/mnp	9
	pip2	6		xi-1/xi-2	9
	vtc2	6		ein2/pad4	9
	flavonoid 3'-hydroxylase	6		3-phosphoglycerate dehydrogenase/serine acetyltransferase	9
	cyclase	6		kin1/rd22	9
	pepino	6		abi3/rav2	9
	ask2	6		gst/rps11	9
	bax inhibitor 1	6		myb33/myb65	9
	cor15a	6		lac2/lacs2	9
	aig2	6		msh6/ogg1	9
	vps4	6		coi1/rgl3	9
	penetration1	6		gluc/pr2	9
	oxidative signal-inducible1	6		2019-06-03	9
	eca1	6		drb2/drb4	9
	lym2	6		20s proteasome alpha subunit b/cax-interacting protein 4	9
	afb5	6		pathogenesis-related protein 5/translationally controlled tumor protein	9
	dcp1	6		aux1/pin1	9
	aqp1	6		cop1/hyl1	9
	arf10	6		atcbf1/atcbf2	9
	thf1	6		atwrky70/pr2	9
	fum1	6		nimin1/wrky70	9
	ras-related protein rab11c	6		pr-1/rlk	9
	cbl-interacting protein kinase 6	6		ein3/etr1	9
	bme3	6		sgs3/phosphatidylinositol 3-kinase	9
	elongation factor 1-alpha	6		pp2a/tor1	9
	sumo3	6		aco1/pr1	9
	hsf1	6		bak1/receptor-like protein kinase	9
	mbp	6		atdcl1/atdcl2	9
	vesicle-associated membrane protein 711	6		lox2/allene oxide synthase	9
	rangap2	6		wrky15/wrky33	9
	ubq11	6		chc1/rop6	9
	etr	6		cardiolipin synthase/uridylate kinase	9
	gae1	6		cp1/vap	9
	wer	6		atsnap33/pathogenesis-related protein 1	9
	tip1	6		ppd2/snrk1.2	9
	ga5	6		cat2/phytoalexin deficient 4	9
	gs1	6		atapx1/pr-2	9
	cytochrome p450 51	6		bik1/rlk	9
	tip2	6		ein2/sid2	9
	tem1	6		rab18/rd22	9
	gc2	6		myc2/ubc8	9
	atcdc48a	6		ap2c1/mkp1	9
	sedoheptulose bisphosphatase	6		wrky53/wrky6	9
	rpp27	6		hy5/hyh	9
	atbag4	6		hy5/stf1	9
	cls	6		glutathione s-transferase/rps11	9
	atf1	6		eds1/sgt1b	9
	serk4	6		hsp70/glutamine synthetase	9
	n-myristoyltransferase 1	6		arf3/arf4	9
	tatc	6		ethylene-insensitive3/myc2	9
	nmt1	6		ltp3/pr1	9
	senescence-associated protein	6		vps20/vps24	9
	cs2	6		ein3/ein4	9
	chm1	6		pdf1.2/tga6	9
	vh1	6		rd22/zat10	9
	csk	6		ns1/ago2	9
	rpm1 interacting protein 4	6		atdcl2/atdcl4	9
	nced5	6		hog1/mitogen-activated protein kinase	9
	lyc	6		ankyrin/npr1	9
	loh2	6		arf6/npr1	9
	sqs	6		cdf1/cdf3	9
	nad7	6		chs/pal1	9
	orf115	6		npr1/vdac2	9
	orf142	6		atdcl1/atdcl4	9
	rpl14	6		stk/receptor-like kinase	9
	rop4	6		fad2/ssi2	9
	opr8	6		dfr/f3h	9
	rubisco activase	6		hkt1/kat2	9
	opr7	6		ics2/pr1	9
	lc	6		propep1/propep2	9
	cycd1	6		zfp5/zfp8	9
	gp	6		thi4/thic	9
	cycd2	6		atp8/atp9	9
	tub3	6		ltp/ltp6	9
	dfr1	6		pdf1.2/pyk10	9
	prf2	6		rpm1/protein phosphatase 2c	9
	ache	6		ein2/etr1	9
	crr2	6		wrky29/wrky6	9
	pg6	6		mekk1/mkk2	9
	lg3	6		pad3/sid2	9
	orc2	6		atcbf3/atice1	9
	zmnas1	6		serine palmitoyltransferase/ssp	9
	pg3	6		eds1/mos2	9
	xth1	6		2/tet1	9
	crr1	6		atmyb44/ein2	9
	orc1	6		cipk6/mitogen-activated protein kinase	9
	zmys1	6		atapx1/pdf1.2	9
	rs1	6		spt/ssp	9
	rs2	6		em1/rd29b	9
	grf10	5		rin4/tir	9
	grf7	5		ino80/rad51	9
	nad9	4		ntrc/thioredoxin reductase	9
	mif	4		ago4/ago7	9
	hyd1	4		wrky33/wrky57	9
	isr1	4		caf1/ccr4	9
	ras1	4		atapx1/pr-5	9
	nf-yb	4		pdk1/tgd2	9
	mpk5	4		myc2/pdf1.2	9
	chi1	4		ap2/erf1	9
	tubg1	4		stp1/stp2	9
	nar2.2	4		eds5/pad2	9
	hp2	4		abf3/areb1	9
	cka2	4		20s proteasome alpha subunit b/translationally controlled tumor protein	9
	lec1	4		rpob/rpoc1	8
	tim	4		nad4/nad5	8
	tubg2	4		nad5/nad6	8
	cellobiase	4		nad2/nad5	8
	adh1	4		histone h2a/p34cdc2	8
	m24	4		invertase/rbcs	8
	beta-1,3-endoglucanase	4		rpp2/rpp3	8
	orc4	4		rbohc/rbohd	8
	ldox	4		pao1/s6k	8
	farnesyl diphosphate synthase	4		atpase/pdc	8
	hp3	4		gh3/pr-1	8
	leucoanthocyanidin dioxygenase	4		pr-1/rbohd	8
	hp1	4		h2b/p34cdc2	8
	ckb1	4		pb1/wrky	8
	see1	4		gdh/gs2	8
	fer2	4		cat1/mpk6	8
	zap1	4		atpase/mcm6	8
	pskr1	3		pp1/tert	8
	rpp8	3		apx/cat1	8
	l1	3		cat1/mek1	8
	serk3	3		abp1/gtpase	8
	rgl	3		gtpase/rop1	8
	parp2	3		bx1/tsa	8
	atpdr12	3		cks/phosphoglucose isomerase	8
	phosphoribulokinase	3		phb1/phb2	8
	dgl	3		snrk1/tps1	8
	tps21	3		aba1/lox2	8
	sqs1	3		cko1/cko3	8
	phs1	3		pcna/rbr1	8
	atnap	3		ap1/arf1	8
	pas2	3		pr-5/zeamatin	8
	ail6	3		an2/dfr	8
	zinc finger protein 1	3		cko1/cko2	8
	cytokinin oxidase	3		crp1/grp	8
	extensin-like protein	3		nhx5/nhx6	8
	kis	3		ap1/sbp1	8
	rsh	3		hk2/pdk1	8
	vip1	3		tps1/tps3	8
	chip	3		ap1/gtpase	8
	hst	3		gh3/ltp	8
	nf-yc1	3		mpk6/symrk	8
	nima-related kinase1	3		h2b/histone h4	8
	peamt	3		sbp1/sbp2	8
	arc6	3		ppt/rh2	8
	succinic semialdehyde dehydrogenase	3		sbp1/cad	8
	kan	3		pma1/sus1	8
	copper transporter 1	3		ap1/sbp2	8
	ots1	3		pad1/phb2	8
	cpk18	3		abp/act1	8
	squamosa promoter binding protein-like 3	3		atpase/pcna	8
	sr1	3		pep carboxykinase/pep	8
	cad1	3		pr-1/rps4	7
	s6k1	3		rop6/rop1	7
	s-adenosylmethionine decarboxylase	3		rps4/mpk4	7
	p5cs1	3		rps2/mpk4	7
	apao	3		cox1/nad2	7
	nrt2	3		cox3/nad1	7
	amt1	3		atp9/nad6	7
	ran gtpase-activating protein 2	3		cox1/nad6	7
	anp1	3		nad1/nad5	7
	slr	3		cox2/nad5	7
	nrpd1	3		cox3/nad6	7
	dml3	3		cox1/nad4l	7
	atwrky53	3		cox3/nad4l	7
	spermine oxidase	3		atp9/nad1	7
	atpex10	3		nad1/nad4l	7
	ubc2	3		cox2/nad2	7
	tps10	3		cob/cox3	7
	exonuclease	3		nad1/nad4	7
	cbl10	3		atp9/nad4	7
	aintegumenta	3		cox3/nad2	7
	9-cis-epoxycarotenoid dioxygenase	3		cob/cox2	7
	atg4	3		cox1/nad1	7
	hsc70.1	3		cox2/nad6	7
	mdr3	3		atp9/nad4l	7
	nbs1	3		cox1/nad4	7
	gdsl lipase1	3		cox2/nad4l	7
	multidrug resistance protein 3	3		cox2/nad4	7
	fha	3		tps1/thioredoxin peroxidase	7
	atcipk6	3		atp9/nad2	7
	nac2	3		nad1/nad6	7
	bard1	3		rar1/eds5	6
	copt5	3		fls2/tir	6
	alternative oxidase 1a	3		hrt/eds1	6
	drl1	3		rpp5/rps4	6
	hpt	3		hrt/sid2	6
	tes	3		ndr1/eds1	6
	enolase	3		rga/rpp13	6
	wak3	3		6/importin alpha	6
	irx9	3		pad4/ndr1	6
	pdr5	3		rps6/tir	6
	bor1	3		rd22/adr1	6
	myb59	3		eds1/ttr1	6
	repressor of silencing1	3		eds5/rar1	6
	atsdr1	3		fls2/pr5k	6
	pgs1	3		bgl2/pr-5	6
	anp3	3		mos2/snc1	6
	gad	3		acc/cad4	6
	nrt1.1	3		eds1/rps2	6
	tyrosylprotein sulfotransferase	3		rpp13/tir	6
	hmgr1	3		hrt/eds5	6
	tify8	3		importin alpha/snc1	6
	aterf15	3		rar1/ndr1	6
	rap	3		ar2/rps4	6
	5'-3' exoribonuclease	3		rps5/tir	6
	cyt1	3		pr1/psp	6
	ecr	3		rpr1/thioredoxin	6
	cas	3		ar2/rps6	6
	arr5	3		ar2/rps12	6
	myb20	3		mos3/importin alpha	6
	apetala 2	3		bgl2/pr-1	6
	atbard1	3		eds5/ndr1	6
	ccr-like	3		fls2/sfr2	6
	protein disulfide isomerase 1	3		mos6/snc1	6
	nek6	3		rar1/pad4	6
	eer5	3		rar1/eds1	6
	irx14	3		ndr1/eds5	6
	atvsp1	3		rps2/tir	6
	ring1	3		acc oxidase/cad4	6
	agt1	3		pr5k/sfr2	6
	hsc70.3	3		coi1/eds1	6
	anthocyanidin synthase	3		pen1/edr1	6
	fdh	3		mpk6/myb122	6
	atrlp42	3		psba/psbo	6
	mai	3		acs6/pad4	6
	rgr	3		mpk6/pen2	6
	tmk1	3		ago1/cyclophilin 40	6
	retinoblastoma-related 1	3		mapk6/pr1	6
	eps1	3		ethylene-responsive element-binding factor 5/mpk3	6
	sir3	3		aos/bgt	6
	teosinte branched1	3		gr/gsh1	6
	tap46	3		mpk3/myb122	6
	acidic endochitinase	3		mpk3/myb51	6
	ps	3		fls2/npr1	6
	ubc4	3		ics1/mitogen-activated protein kinase 4	6
	sodb	2		erf5/mpk6	6
	anx2	2		nia1/mpk6	6
	pep1	2		erf8/mpk6	6
	pepcase	2		erf8/mpk3	6
	nph1	2		irt1/ascorbate peroxidase	6
	zein-beta	2		erf5/erf8	6
	phot1	2		ora59/pr-1	6
	elm1	2		erf5/mpk3	6
	sucrose-phosphate synthase	2		voz1/voz2	6
	eif6	2		myb122/pen3	6
	stm1	2		erf5/pr-1	6
	pep4	2		oxi1/pr1	6
	cop2	2		acs6/myc2	6
	vip3	2		erf5/ora59	6
	fer1	2		mpk6/transcription factor	6
	cap1	2		erf8/ethylene-responsive element-binding factor 5	6
	chs1	2		bgt/allene oxide synthase	6
	tctp	2		pgr5/ptox	6
	omt	2		ascorbate peroxidase/monodehydroascorbate reductase	6
	si1	2		fls2/mitogen-activated protein kinase	6
	grp1	2		erf1/mitogen-activated protein kinase	6
	extensin	2		cdc2/wee1	6
	pepck	2		abi5/rgs1	6
	ae3	2		mapkkk3/pr1	6
				cyclophilin 40/protein phosphatase 5	6
				eds1/ssp	6
				myb51/pen3	6
				ics1/mapk6	6
				cyclin a1/glutathione s-transferase	6
				acs6/npr1	6
				gsnor/snrk2.6	6
				cyn/glutathione s-transferase	6
				ics1/oxi1	6
				gst/mdhar	6
				mpk3/pen2	6
				myc2/pad4	6
				mpk6/nitrate reductase 1	6
				eds1/myc2	6
				ora59/erf5	6
				arf1/arf1a1c	6
				atpd/tuf	6
				acs6/coi1	6
				mpk6/pen3	6
				erf8/transcription factor	6
				gsh1/gst	6
				mpk6/wrky6	6
				sur2/phospholipase c	6
				myc2/pen1	6
				mkp1/mitogen-activated protein kinase	6
				bgt/pr1	6
				eil1/ora59	6
				mek1/nitrate reductase 1	6
				ics1/mitogen-activated protein kinase	6
				pr-1/erf5	6
				mpk3/transcription factor	6
				myb51/pen2	6
				myc2/npr1	6
				myb122/pen2	6
				ethylene-responsive element-binding factor 5/mpk6	6
				mpk6/myb51	6
				mpk3/pen3	6
				acs6/eds1	6
				atrbohc/actin	6
				ics1/mapkkk3	6
				agg2/gcr1	6
				npr1/sumo3	6
				hrt/sag101	6
				hsc70-1/sgt1b	6
				aba1/jin1	6
				pr5/thi2.1	6
				ddm1/hub1	6
				ald1/win3	6
				gst/allene oxide synthase	6
				gst1/thi2.1	6
				atbag4/hsp70	6
				npr1/pr5	6
				3-hydroxy-3-methylglutaryl coa reductase/pdf1.2	6
				pex10/pex6	6
				ein2/mitogen-activated protein kinase	6
				orfb/p40	6
				jr2/tat	6
				crn/clv2	6
				sos1/sos3	6
				mitogen-activated protein kinase/ssp	6
				pdf2.1/pr-1	6
				fls2/pep	6
				iaa26/iaa27	6
				bak1/mlo3	6
				rpm1 interacting protein 4/sec6	6
				cytochrome p450 monooxygenase/max1	6
				acbp3/acbp	6
				gs1/cob	6
				cab1/myc2	6
				pr1/pmr4	6
				hr3/hr4	6
				pr-2/ssi1	6
				g2/g4	6
				mea/pr4	6
				pr2/ethylene response factor 1	6
				pabp2/pabp	6
				tom22/tom40	6
				cs1/da1	6
				pr-1/thi2.1	6
				acbp2/ethylene-responsive element binding protein	6
				coi1/rar1	6
				afb5/tir1	6
				eds5/ein2	6
				pad4/wrky40	6
				bgl2/thi2.1	6
				dreb2a/rab18	6
				pgm/ppt	6
				peroxidase 3/npr1	6
				ltp/thaumatin-like protein	6
				receptor-like kinase/ssp	6
				pr3/protein phosphatase 2c	6
				vtc1/vtc2	6
				drb4/drb5	6
				ysl8/ysl7	6
				ataf1/nac1	6
				g2/g3	6
				pabp2/pabp4	6
				clv3/clv2	6
				ltp3/ltp	6
				jaz8/wrky40	6
				hrt/bzip60	6
				efr/ssp	6
				pr5/ascorbate peroxidase	6
				agb1/gcr1	6
				pr3/thi2.1	6
				afb1/pgm	6
				tir1/wei2	6
				cat1/pr1	6
				adr1-l2/snc1	6
				pdf2.3/pr-1	6
				pr-5/pdx1.3	6
				ics1/pux1	6
				atrab18/pr1	6
				ein2/pad3	6
				clv2/clv1	6
				ein2/coi1	6
				pdf1.2/rpm1	6
				acbp1/atebp	6
				pdlp1/actin	6
				eds5/jar1	6
				wrky62/wrky38	6
				peroxidase 3/ocp3	6
				gmp1/smt3	6
				pad3/pad4	6
				2019-02-01	6
				clv2/crn	6
				jaz8/pad4	6
				pabp2/pab8	6
				max1/cytochrome p450 monooxygenase	6
				hevein-like protein/pr-1	6
				atpdx1.2/atpdx1.3	6
				gst/heme oxygenase 1	6
				clv1/clv3	6
				acbp5/atebp	6
				arp6/hta11	6
				pdf1.2/hevein-like protein	6
				sgt1b/skp1	6
				bti2/bti3	6
				elf3/pdk	6
				cpr5/pr3	6
				gmp1/pic1	6
				pr-5/thi2.1	6
				axr1/mpk4	6
				acbp2/acbp3	6
				opt1/ysl3	6
				pr5/protein phosphatase 2c	6
				ltp/lipid transfer protein 1	6
				pal2/pr2	6
				atr/ku80	6
				rrtf1/wrky40	6
				jar1/pad3	6
				npr1/thioredoxin	6
				npr1/pad3	6
				pr2/protein phosphatase 2c	6
				ocp3/pad4	6
				wrky8/abi4	6
				constans-like 9/wrky45	6
				csn2/csn5	6
				ein2/isochorismate synthase	6
				rpp5/mos5	6
				pr-1/vsp2	6
				frigida/ft	6
				pdf2.1/pdf2.3	6
				bb2/ip	6
				erf3/mitogen-activated protein kinase	6
				acs2/cpk5	6
				deoxyhypusine synthase/eif5a	6
				cerk1/lym2	6
				b73/tps1	6
				erf3/pin2	6
				drh1/ubq11	6
				glycerol-3-phosphate acyltransferase/ssi2	6
				gr/thioredoxin	6
				fad6/ssi2	6
				pabp8/poly(a)-binding protein	6
				max1/nsp1	6
				clv1/crn	6
				gst1/pr2	6
				isochorismate synthase/thaumatin-like protein	6
				atwrky40/vsp2	6
				erf1/npr1	6
				erf1/pal2	6
				aig1/aig2	6
				wak1/kapp	6
				glk1/npr1	6
				pr-5/npr1	6
				2019-06-01	6
				pab2/pabp8	6
				hsp60/nuc	6
				mekk1/pr1	6
				atwrky40/pr3	6
				pathogenesis-related protein 1/pr2	6
				atwrky18/pdf1.2	6
				atmkk7/atmpk3	6
				atwrky40/sid2	6
				por/protochlorophyllide oxidoreductase	6
				saul1/tir	6
				axr1/erf1	6
				pr-2/npr1	6
				pen2/nsl1	6
				coi1/jaz9	6
				pad2/npr1	6
				fls/pal1	6
				rpm1/snc1	6
				bak1/pr5	6
				aco1/etr1	6
				gst/pr1	6
				aco1/ers	6
				tps1/thioredoxin	6
				erf3/pr-5	6
				pr1/alternative oxidase	6
				bgl2/pr1	6
				bcat4/mam1	6
				acd6/win2	6
				acbp5/acyl-coa-binding protein	6
				acbp1/acbp5	6
				pr1/flagellin-sensitive 2	6
				ein2/pathogenesis-related protein 1	6
				catalase 3/pathogenesis-related protein 2	6
				ataf2/nac1	6
				jar1/pad2	6
				acbp1/ethylene-responsive element binding protein	6
				wrky62/histone deacetylase 19	6
[truncated: 2,823 more rows]
