# Supplementary material for: LAITOR4HPC: A text mining pipeline based on HPC for building interaction networks
Source: BMC Bioinformatics. 2020 Aug 24;21:365. doi: 10.1186/s12859-020-03620-4 (PMC7447576; doi:10.1186/s12859-020-03620-4)
Supplement: Supplementary file 5 — Additional file 5. Using keywords to look for all described interactions in Arabidopsis thaliana (Third case study report). Excel file containing information about the total of proteins, co-occurrences and terms of interaction mapped by LAITOR4HPC in Arabidopsis thaliana. For each category, there are information about the absolute number of each element category, the total number of elements and the number of non-redundant elements. Additionally, one section is dedicated to the total for each interaction type, INT_1 (more likely to be effective) to INT_4 (less likely to be effective). [file 12859_2020_3620_MOESM5_ESM.xlsx]

## Sheet: Arabidopsis thaliana (at)
Supplementary Material 5: Using keywords to look for all described interactions on one subject (second case study report).
The information here regards all proteins, co-occurrences and terms mapped by LAITOR4HPC in Arabidopsis thaliana. In order to accomplish that, the abstract set related to biotic stress was analyzed under the tax-ID filter (A. thaliana – Taxonomy ID: 3702). The analyzed corpus is representative of MEDLINE database until June 2017. (A) The amount of co-occurrences for each type of interaction is de…
	# Interaction_type	# Total
(A)	INT_1	751
	INT_2	2152
	INT_3	3357
	INT_4	8151
(B)	CO-OCCURRENCES			PROTEINS			TERMS
	# Non-redundant	# Total		# Non-redundant	# Total		# Non-redundant	# Total
	4225	14411		1468	28822		684	5055
	# Co-occurrences	# Repetitions		# Co-occurrences	# Repetitions		# Co-occurrences	# Repetitions
TOP 10 (Considered for 5 or more repetition, less was cosidered very low)	pdf1.2/pr-1	159		pr-1	1470		regulation|	135
	pr-1/pr-5	153		npr1	1036		required|	132
	eds1/pad4	134		pdf1.2	763		induced|	116
	ltp/lipid transfer protein	119		pad4	496		interaction|	114
	pr-1/pr-2	113		eds1	415		interacts|	114
	gst/glutathione s-transferase	94		ltp	314		enhanced|	105
	npr1/pr1	79		pr-5	280		activities|	94
	rps4/rrs1	74		gst	271		interact|	82
	dcl2/dcl4	63		coi1	263		induction|	81
	rin4/rpm1	60		sid2	237		regulator|	67
	pr-2/pr-5	57		mpk6	217		binding|	65
	npr1/pr-1	53		pr2	208		activation|	60
	eif4e/eif4g	53		mitogen-activated protein kinase	205		regulate|	59
	mlo12/mlo6	52		ago1	204		regulated|	58
	mlo2/mlo6	51		pr5	193		encoding|	57
	ago1/ago2	51		ein2	187		activity|	56
	mlo12/mlo2	50		glutathione s-transferase	184		suppressed|	51
	eds1/ndr1	46		pr-2	181		regulators|	49
	nimin1/npr1	45		actin	177		associated|	46
	npr1/npr3	45		rpm1	163		requires|	43
	hls1/wrky33	45		wrky33	161		suppression|	35
	ora59/pdf1.2	41		eds5	158		regulates|	34
	erf9/pdf1.2	40		mpk3	157		interactions|	30
	gr/ascorbate peroxidase	40		rps4	157		encodes|	30
	npr1/tga2	38		dcl2	154		mediated|	30
	adh/wrky45	36		ago2	153		enhance|	30
	ataf2/nit2	36		rin4	145		activate|	28
	pad4/sag101	34		mlo2	139		regulating|	26
	npr1/sni1	34		lipid transfer protein	136		up-regulated|	26
	gbf1/pad4	33		ics1	136		localization|	25
	ago1/rdr6	33		ndr1	133		form|	25
	pr2/pr5	32		gr	133		enhances|binding|	24
	npr1/sid2	32		dcl4	132		encodes|form|	24
	eds1/sag101	32		bak1	128		activated|	24
	ap2c1/mpk3	30		fls2	128		encoding|upregulation|	24
	abi5/hls1	30		rrs1	117		encode|	22
	ap2c1/mpk6	30		mlo6	115		inhibition|	21
	wrky50/wrky51	30		pathogenesis-related protein 1	115		formation|	21
	p3/p5	29		mlo12	115		suppressor|	20
	wrky38/wrky62	29		receptor-like kinase	114		activates|	20
	gr/gst	27		myc2	114		interaction|interaction|	20
	pr-1/pr-3	27		jar1	112		induced|induced|	20
	npr1/tga1	27		pr-3	111		encoded|	19
	ltp1/ltp	26		rdr6	111		upregulated|	18
	grf1/grf3	26		npr3	109		inhibition|inhibitors|enhanced|	18
	ccoaomt/hct	26		tir	109		regulating|interaction|	18
	wrky18/wrky40	26		rar1	108		regulating|promotes|	18
	rps4/tir	26		erf1	105		regulates|interaction|encodes|	18
	pad4/sid2	26		ssi2	104		degradation|	18
	eds5/pad4	26		tga2	104		control|	17
	rpm1/rps2	25		pr-4	103		down-regulated|	17
	npr1/wrky6	25		snc1	102		associates|	17
	ics1/pr1	25		rps2	101		suppression|activation|	16
	eds5/sid2	25		cat2	97		activators|	16
	ein2/npr1	25		ago4	96		activators|activation|activities|	16
	cat2/gbf1	24		nimin1	94		associates|regulator|	16
	npr3/npr4	24		wrky62	89		regulators|activation|	16
	atrbohf/cat2	24		ascorbate peroxidase	88		promoter|	16
	abi5/wrky33	24		gbf1	87		mediated|controlled|	16
	dir1/ltp	24		transcription factor	87		enhanced|enhanced|	16
	dcl1/dcl2	24		ora59	87		regulate|localization|	16
	bak1/receptor-like kinase	24		tga1	83		bind|	15
	pr-3/pr-5	24		pr3	80		suppresses|	15
	eds1/rrs1	23		wrky38	80		stimulates|	15
	ago1/ago4	23		hls1	78		trigger|	15
	ltp/profilin	22		sni1	77		coupled|enhances|binding|	14
	atbzip10/lsd1	22		ein3	76		inhibited|	14
	ysl7/ysl8	22		abi5	73		required|required|induction|	14
	acbp4/atebp	22		chi	73		antagonism|	14
	atg5/atg7	22		eif4e	71		interacts|forming|formation|co-expression|	14
	fls2/grp7	22		ataf2	71		enhances|	13
	pdf1.2/ssi2	22		thioredoxin	71		binds|	13
	anac032/myc2	21		hrt	69		recognized|	13
	npr1/npr4	21		sag101	69		controlled|	13
	anac032/nimin1	21		wrky45	69		triggered|	12
	npr1/pad4	21		pen2	68		required|required|required|required|	12
	bos1/coi1	20		dcl1	66		methyl|	12
	mpk6/npr1	20		ltp1	65		interacts|interaction|	12
	gst31/gst	20		ap2c1	65		interaction|up-regulated|	12
	ago1/sgs3	20		mpk4	64		binding|promoters|	12
	acs6/wrky8	20		wrky51	63		interaction|act|	12
	pr-3/pr-4	20		cpr5	63		control|promoter|	12
	pdf1/pathogenesis-related protein 1	20		wrky40	63		interactions|enhanced|formation|	12
	pr1/sid2	19		adh	62		required|influences|	12
	tga1/tga4	19		dcl3	60		block|	12
	ago2/ago4	19		jaz1	60		control|promoters|enhancer|	12
	ago2/dcl2	19		hsp70	59		link|regulating|	12
	eds1/npr1	19		chs	57		induction|requires|activation|triggering|	12
	ilr3/pr1	18		eif4g	57		regulator|regulating|	12
	efr/grp7	18		thaumatin-like protein	55		encoding|interactors|induced|act|activate|	12
	pdf1.2/thi2.1	18		cytochrome p450	55		interacts|activators|repressors|repressor|mediating|	12
	nrpe1/ros1	18		pr4	54		acts|regulator|mediates|	12
	pr-4/pr-5	18		ilr3	54		phosphorylated|	12
	ilr3/pathogenesis-related protein 1	18		wrky50	54		repressed|up-regulated|	12
	ltp1/ltp2	18		sgt1b	53		associates|recognition|	12
	coi1/jar1	18		ssp	53		promotes|	11
	ilr3/transcription factor	18		hda19	53		enhancing|	11
	pdf1.2/pr-5	17		bon1	53		localized|	11
	1-aminocyclopropane-1-carboxylate oxidase/isochorismate synthase	17		vsp2	52		repressed|	11
	ics1/npr1	17		drb4	52		active|	11
	coi1/npr1	17		acs6	52		downregulated|	11
	nsp1/nsp2	17		4	51		mediating|	10
	rdr1/rdr6	17		npr4	51		triggers|	10
	pdf1.2/vsp2	17		isochorismate synthase	50		induced|up-regulated|	10
	mkp1/mpk6	16		wrky70	50		bound|	10
	hsp60/rpb2	16		thi2.1	50		induces|	10
	hsfb1/pdf1.2	16		wrky18	49		inducing|	10
	jar1/npr1	16		dehydroascorbate reductase	48		associate|	10
	2019-04-03	16		rlk	48		repressor|	10
	glk1/glk2	16		phytoene desaturase	48		phosphorylates|	10
	hsfb2b/pdf1.2	16		aos	47		induce|	9
	ago2/dcl4	16		ltp2	46		triggers|regulation|	9
	hrt/pad4	16		sgs3	46		requirement|	9
	npr1/pathogenesis-related gene 1	16		wrky6	46		blocks|interaction|	8
	hda19/wrky38	16		atebp	45		suppressed|suppression|	8
	gst31/glutathione s-transferase	16		erf9	45		promoters|	8
	ein2/jar1	16		hsfb1	44		activates|inhibited|	8
	atg8a/atg8b	16		nit2	44		regulated|degradation|	8
	hda19/wrky62	16		win3	44		coupled|	8
	actin/luminal binding protein	16		oxi1	44		required|suppression|	8
	ein3/ora59	16		rps5	44		suppression|induction|	8
	bip/actin	16		hsfb2b	44		influence|formation|	8
	hsfb1/hsfb2b	16		tga6	43		activity|suppressor|	8
	mcm7/rpb1	15		rpb2	43		activation|mediated|	8
	actin/ts	15		win2	43		linked|encoding|	8
	eds1/rps4	15		2	43		triggering|	8
	chi/pathogenesis-related protein 1	15		anac032	42		interaction|binding|	8
	sik1/receptor-like kinase	15		ocp3	42		helps|	8
	nimin1/pr-1	15		clv2	42		controls|	8
	coi1/ein2	15		wrky22	42		repressor|required|	8
	pad4/ssi2	15		gst31	41		induced|encoding|oxide|induced|	8
	nhl3/vdac2	15		tga4	40		suppress|	8
	win2/win3	14		mkp1	40		acts|	8
	npr3/tga2	14		pdf1	40		interaction|inhibits|	8
	eds5/ssi2	14		acbp4	40		influence|	8
	pr-2/pr-4	14		peroxidase 3	40		transporters|	8
	wrky45/wrky62	14		vsp1	40		induced|required|	8
	erf1/pdf1.2	14		pal1	40		regulate|regulators|encode|	8
	gip1/lbd18	14		wrky75	40		promotion|suppression|control|	8
	bet12/pr1	14		sib1	40		catalyses|suppressed|promotes|regulating|	8
	pad4/pr1	14		grp7	40		requirement|induced|	8
	eds1/sid2	14		ssi1	40		encoding|associated|suppress|	8
	pr2/pr3	14		cerk1	39		induce|encoding|phosphorylates|	8
	mapkkk3/oxi1	14		pds	39		bind|suppression|activity|mediated|interaction|	8
	cat3/cpk8	14		prs	39		encoded|suppresses|inhibiting|	8
	npr1/mpk6	14		pen1	38		binds|recognition|	8
	win1/win2	14		dir1	38		supporting|	8
	med14/vsp1	14		hsc70	37		promoters|enhanced|	8
	bak1/pep	14		skp1	37		down-regulated|promotion|enhanced|	8
	rdr6/sgs3	13		drb3	37		transported|	8
	pdf1.2/vsp1	13		receptor-like protein kinase	37		interacts|phosphorylates|	8
	afb1/afb2	13		wrky29	36		form|encode|binding|	8
	chlh/pds	13		profilin	36		acts|regulator|	7
	dcl2/dcl3	13		aha1	36		inhibit|	7
	npr1/pdf1.2	13		rab18	36		regulates|activating|inhibiting|	7
	chi/gst	13		allene oxide synthase	36		regulated|regulated|suppressing|	7
	gr/mdhar	13		tir1	35		required|induced|	7
	rps4/rps6	13		ga3	35		act|	7
	aha1/rin4	13		grf1	35		interaction|required|	7
	chlh/phytoene desaturase	13		cob	34		requires|trans-activator|inhibits|activation|repressor|	6
	eil1/ein3	13		pab2	34		interaction|acts|stimulating|	6
	rop1/rop6	13		mapkkk3	34		linked|activation|	6
	sib1/wrky33	13		etr1	34		enhances|activity|promoter|	6
	pr1/pr3	13		pab8	34		suppressed|connection|	6
	pr1/npr1	13		rop6	34		localization|activation|	6
	mlo2/pen2	12		poly(a)-binding protein	34		stimulate|	6
	rrs1/tir	12		hevein-like protein	34		down-regulate|	6
	atrap/glk1	12		efr	34		associated|inhibited|	6
	atmlo4/atmlo7	12		acc	34		promoter|induce|repress|	6
	drb4/hrt	12		rcy1	33		up-regulated|suppression|	6
	jaz1/myc2	12		pmr4	33		influenced|activity|	6
	vap/actin	12		3	33		enhancement|associated|upregulation|	6
	atmlo11/atmlo4	12		ltp3	33		induction|enhanced|inhibition|	6
	tga5/tga6	12		pad3	33		binding|form|	6
	ask1/prmt5	12		rdr1	32		activators|required|	6
	hsp70/pgk1	12		pabp	32		activity|regulation|transport|activity|transporters|activity|	6
	wrky2/wrky40	12		lsd1	32		amplify|encoded|activates|mediated|	6
	arf6/arf8	12		tga5	32		bind|interact|	6
	pen1/syt1	12		pathogenesis-related gene 1	32		inhibits|localization|	6
	atmlo11/atmlo7	12		ysl7	32		mediator|	6
	adh/gst	12		glk1	32		mediates|	6
	rar1/sgt1b	12		ysl8	32		enhanced|upregulation|	6
	grp-3/kapp	12		6	32		carries|	6
	rcy1/tcv-interacting protein	12		tub2	31		cleavage|	6
	agl61/agl80	12		bip	31		inhibition|transport|	6
	pr1/wrky38	12		ago10	31		enhanced|encoding|regulating|	6
	gcr1/gpa1	12		rps6	31		binds|regulates|interactions|controls|	6
	atrbohd/cat2	12		rpb1	31		regulates|activities|	6
	pr1/wrky62	12		mekk1	31		control|regulation|promoter|	6
	cbp20/cbp80	12		clv1	30		inhibited|enhanced|	6
	pabp/poly(a)-binding protein	12		ccoaomt	30		represses|activation|blockage|	6
	pr1/tga2	12		hct	30		interacting|	6
	jaz7/tpl	12		p3	30		oxidation|catalyzed|	6
	ugt73b3/ugt73b5	12		ap2	30		form|form|activities|	6
	pdf1.2/pr-4	12		bgl2	30		required|suppressed|enhanced|	6
	npr1/ssi1	11		edr1	30		regulates|acting|	6
	bak1/bon1	11		pep	29		enhanced|suppressing|induction|	6
	ascorbate peroxidase/dehydroascorbate reductase	11		pen3	29		destabilization|cleavage|mediates|interaction|	6
	pdf1.2/pr2	11		lox2	29		promoted|	6
	rpb2/nuc	11		pad2	29		inducing|enhanced|form|	6
	ltp2/ltp	11		p5	29		suppressed|repressed|	6
	hevein-like protein/thaumatin-like protein	11		afb2	29		cleavage|encoding|	6
	cal/tub2	11		win1	29		activates|repressing|regulator|	6
	mkk2/mpk4	11		nsp1	29		required|amplification|	6
	pr-2/pr-3	11		eil1	28		encoding|up-regulated|induced|	6
	ndr1/rar1	11		grp-3	28		influenced|up-regulating|down-regulating|	6
	eds1/eds5	11		monodehydroascorbate reductase	28		active|induces|binding|promoters|	6
	pr-1/npr1	11		mdhar	28		phosphorylates|activates|	6
	ap2/transcription factor	11		atrbohd	28		binding|regulate|	6
	atubc8/nla	11		mkk2	28		activated|acting|	6
	aca10/bon1	11		myb122	28		activation|requires|	6
	ago4/dcl3	11		nuc	27		regulates|regulates|	6
	nr/nir	11		nsp2	27		mediate|	6
	smg1/upf1	11		mek1	27		requires|regulator|	6
	pdf1.2/pr-2	11		p38	27		recognition|mediated|	6
	rin4/rps2	11		nr	27		regulates|regulating|associated|	6
	actin/myosin	10		nad1	27		bind|inhibit|	6
	cpr5/uvi4	10		grf3	26		repressing|promotes|repressing|	6
	ga1/ga3	10		protein phosphatase 2c	26		activated|promoter|	6
	rpb2/tub2	10		dfr	26		regulator|interacting|promote|	6
	pen2/pen3	10		rpk2	26		coimmunoprecipitation|acts|associates|	6
	gh3.5/pr-1	10		acbp3	26		binds|promoters|encoding|repressors|activates|	6
	dcl1/dcl4	10		atg5	26		enhanced|requires|	6
	pdf1.2/pr5	10		ago7	26		oxidative|activity|regulated|	6
	pr1/tga1	10		atg7	26		required|encodes|	6
	clv1/clv2	10		nia1	26		regulates|suppressing|regulator|	6
	nad1/nad2	10		acs2	26		up-regulated|interactions|encoding|	6
	ataf1/ataf2	10		agb1	26		co-expression|activated|	6
	hsc70/hsp70	10		chlh	26		activated|supporting|	6
	aos/pr1	10		coronatine insensitive 1	25		associated|associate|suppressor|	6
	coronatine insensitive 1/jar1	10		vap	25		localised|	6
	acd6/npr1	10		bzip60	25		helper|required|mediated|	6
	pdf1.2/wrky33	10		kat1	25		encoding|downregulated|regulated|interaction|interactive|	6
	lox2/pdf1.2	10		cbp60g	25		induced|upregulates|	6
	pdf1.2/npr1	10		myb51	25		suppression|mediated|	6
	pen1/synaptotagmin 1	10		bos1	24		recognition|	6
	tga1/tga2	10		atrbohf	24		translocation|oxidize|	6
	pao/spds2	10		kapp	24		regulation|control|	5
	rad51d/sni1	10		histone deacetylase 19	24		enhanced|binding|promoter|	5
	clv2/rpk2	10		dreb2a	24		interacted|	5
	npr1/pks5	10		atmlo11	24		oxidative|	5
	pdf1.2/pr3	10		nhl3	24		recognizes|	5
	pab2/pab8	10		lac2	24		inhibited|activation|	5
	eds1/hrt	10		atmlo7	24		enhancement|	5
	eds1/rar1	10		acd6	24		interacted|required|interaction|	4
	wrky13/wrky42	9		bet12	24		induces|transport|	4
	eds1/pr1	9		adr1	24		interaction|antagonism|	4
	calcium-dependent protein kinase/mitogen-activated protein kinase	9		atmlo4	24		co-regulated|promoting|	4
	mpk3/pr1	9		ataf1	24		enhanced|activate|	4
	adk/snrk1.2	9		pao	24		stimulates|formation|	4
	2019-04-02	9		hwi1	24		co-localization|	4
	adk/al2	9		atwrky60	23		stimulated|	4
	pdf1.2/pr-3	9		ctr1	23		induced|methyl|interaction|	4
	ago10/ago2	9		frk1	23		promoter|binding|	4
	pr1/ssi2	9		atwrky18	23		interactions|binding|interacts|	4
	acc oxidase/acc	9		hog1	23		oxidized|	4
	cyp89a2/lac2	9		arf8	23		induces|enhances|promotes|regulating|regulate|	4
	matk/rbcl	9		rop1	23		suppressed|triggered|	4
	cat2/pad4	9		isochorismate synthase 1	23		cross-reacting|	4
	npr3/pr1	9		rd22	23		act|regulator|	4
	ago1/ago7	9		atwrky40	23		degradation|up-regulated|	4
	atrop4/atrop6	9		ros1	22		activated|bound|recognized|	4
	ein3/myc2	9		wrky8	22		enhanced|binding|promoter|binding|regulation|	4
	cyp86a2/lac2	9		atbzip10	22		controlling|regulators|associates|	4
	dgat/diacylglycerol acyltransferase	9		gpa1	22		mediated|activator|	4
	pr-4/prs	9		zim	22		influenced|	4
	fls2/pr1	9		gcr1	22		co-purify|	4
	ndr1/rin4	9		rbcl	22		deletion|interaction|induced|	4
	hsp70/hsc70	9		wak1	22		regulates|degrading|	4
	aca8/bon1	9		tat	22		upregulation|	4
	pad4/gbf1	9		erf5	22		mediated|binding|	4
	hda19/pr1	9		pin2	22		binds|promoter|	4
	chs/pal3	9		med14	22		encode|bloc|carried|	4
	ago10/ago1	9		atmyc2	22		up-regulate|induce|	4
	pr-1/sni1	9		adr1-l1	22		co-localized|	4
	cop9/thioredoxin	9		1-aminocyclopropane-1-carboxylate oxidase	21		required|binds|	4
	coi1/jaz1	9		abi4	21		associate|phosphorylated|	4
	nr/nitrite reductase	9		drb2	21		down-regulated|promotion|	4
	tpk1/tpk2	9		jin1	21		induced|regulated|	4
	rpm1-interacting protein 4/rpm1	9		adk	21		induce|induction|	4
	myc2/nimin1	9		synaptotagmin 1	21		activation|promoters|regulated|	4
	tua4/tub4	9		crn	21		interacts|degrades|activity|activity|	4
	wrky1/wrky75	9		nik1	21		induction|repressed|induction|associated|	4
	rps2/snc1	9		phytoalexin deficient 4	21		regulated|enhanced|	4
	pen2/cytochrome p450 monooxygenase	9		nam	21		enhanced|downregulation|	4
	ago2/ago7	9		mapk6	20		inhibits|	4
	hsfb3/cytochrome p450	8		ts	20		inhibition|localization|	4
	wrky51/ssi2	8		pmr5	20		binds|promoter|regulates|repressor|	4
	npr1/ein2	8		jaz7	20		link|	4
	pdf1.2/ssi1	8		glutaredoxin	20		regulator|promoting|	4
	dcl4/rdr6	8		ltp6	20		suppression|binding|interaction|	4
	dcl1/dcl3	8		arf2	20		support|	4
	dhs/dohh	8		gst1	20		interacts|stimulates|activity|interaction|	4
	cpr5/npr1	8		bik1	20		encoded|promoters|regulators|	4
	athsfb1/hsfb2b	8		erf2	20		activation|activity|	4
	eds1/wrky18	8		memb12	20		support|interaction|	4
	coi1/pr-1	8		athsfb1	20		associated|enhanced|	4
	oxi1/mitogen-activated protein kinase	8		drb5	20		requirement|inhibition|	4
	2019-03-02	8		pab4	20		active|cleft|	4
	erf1/ora59	8		lbd18	20		support|regulators|suppressing|	4
	cerk1/pub13	8		propep1	20		interacts|interaction|requires|	4
	pr4/isochorismate synthase	8		ald1	20		regulated|inhibition|activities|regulated|inducing|regulator|	4
	sib1/sigma factor 1	8		protein kinase	19		encoded|encoded|	4
	cdc48/pux1	8		aoc3	19		acts|inhibit|regulated|	4
	hmg1/hmg2	8		clv3	19		enhanced|bound|	4
	atmyc2/cab1	8		h2b	19		interact|localization|interact|	4
	hda19/npr1	8		catalase 2	19		regulation|mediate|	4
	ics1/mpk4	8		syt1	19		up-regulates|down-regulates|	4
	crk/receptor-like kinase	8		sag12	19		co-regulated|	4
	hwi1/win2	8		f3h	19		enhanced|activation|	4
	atgcn4/rin4	8		nad2	19		regulation|associated|	4
	fsd2/lsu1	8		kat2	19		encoding|supported|	4
	cerk1/mitogen-activated protein kinase	8		ethylene-responsive element binding protein	18		form|bind|	4
	cob/eif-5a	8		pabp4	18		suppressed|stimulated|	4
	mkk1/mitogen-activated protein kinase	8		ethylene response factor 1	18		mediate|degradation|	4
	pr1/wrky33	8		gip1	18		activity|localization|	4
	pr1/allene oxide synthase	8		arf6	18		induced|formation|induced|formation|	4
	atrgs1/receptor-like kinase	8		ft	18		activates|required|	4
	pr1/npr3	8		cev1	18		regulator|suppressor|transport|	4
	mapkkk3/mitogen-activated protein kinase	8		pg	18		associations|	4
	pr-1/rpt2a	8		chalcone synthase	18		influences|	4
	rpb1/nuc	8		ltp4	18		activate|induction|	4
	ga3/ga4	8		wrky57	18		regulated|promote|	4
	mpk4/mitogen-activated protein kinase kinase 2	8		mkk4	18		interact|interacting|	4
	nit2/ataf2	8		dohh	18		transporters|mediate|	4
	kapp/wak1	8		atr	18		promotes|interaction|interaction|	4
	cdc48/pux2	8		glk2	18		interaction|required|mediate|	4
	athsfb1/athsfb2b	8		rga	18		localization|required|regulation|	4
	nik1/rpl18	8		pin1	18		induction|induction|	4
	hr1/hr3	8		afb1	18		encoding|triggered|up-regulated|	4
	dehydroascorbate reductase/monodehydroascorbate reductase	8		pdf1.2a	18		oxide|	4
	mitogen-activated protein kinase/p38	8		hsp60	18		regulates|promoter|	4
	dcl3/dcl4	8		arp6	18		requires|encodes|binding|recognizes|triggers|	4
	npr1/tga4	8		vdac2	18		interaction|couples|regulation|	4
	mos3/snc1	8		nrpe1	18		interaction|mediates|activation|	4
	npr1/wrky38	8		rbohd	18		up-regulated|regulates|regulation|	4
	hwi1/win3	8		lip2	18		encoding|interactors|	4
	grp-3/wak1	8		cdc48	18		regulator|regulation|	4
	pr5/thaumatin-like protein	8		wrky3	18		activated|up-regulates|	4
	aha1/coi1	8		upf1	17		promotes|interaction|enhances|	4
	npr1/ttg2	8		atp8	17		enhanced|promotion|interaction|controls|activities|	4
	mpk3/npr1	8		histidine kinase	17		induction|inhibitor|	4
	akr2/pr-1	8		pub13	17		enhancement|associated|	4
	eif4e/ncbp	8		dgat	17		regulation|transporters|activity|	4
	ara7/vps9a	8		prx33	17		localized|interaction|	4
	pdf1.2/wrky51	8		atp9	17		suppressor|activity|	4
	pif4/pif6	8		max1	17		amplifying|	4
	npr1/snrk2.8	8		hy5	17		encode|upregulation|induced|	4
	pif1/pif6	8		wrky1	17		suppressors|interactors|	4
	myb122/myb51	8		atmyb44	17		interacts|encoded|	4
	mapk6/mapkkk3	8		mkk1	17		induces|oxide|	4
	dcl4/drb4	8		atcbf1	17		inhibition|transports|	4
	pr1/wrky39	8		acbp1	17		activated|phosphorylated|	3
	oxi1/atrbohd	8		pepr1	17		requirement|control|induction|	3
	aha2/psy1	8		arf1	16		transducer|	3
	eds1/wrky40	8		ntl9	16		activated|active|	3
	wrky50/ssi2	8		mbf1c	16		interact|bound|	3
	crt1/hrt	8		acc oxidase	16		required|encoding|	3
	hsp70/tpr1	8		parp1	16		downregulated|regulated|interaction|	3
	coi1/zim	8		acbp2	16		interact|interact|	3
	mapk6/oxi1	8		pif6	16		activated|co-regulator|	3
	rps2/rps5	8		cop1	16		associates|required|	3
	pad4/win3	8		lip1	16		suppressed|requirement|	3
	ndr1/npr1	8		luminal binding protein	16		regulator|interact|phosphorylated|	3
	ein3/pdf1.2	8		hr1	16		represses|	3
	ago1/cyp40	8		tcv-interacting protein	16		represses|phosphoryl|	3
	sib1/sig1	8		pux2	16		regulated|activation|	3
	eil1/pdf1.2	8		atg8a	16		%|	3
	calreticulin-3/formate dehydrogenase	8		pux1	16		associated|linked|	3
	lip1/lip2	8		wrky46	16		inhibitor|	3
	npr1/snf1-related protein kinase	8		ga1	16		controls|acting|	3
	ast/aspartate aminotransferase	8		acbp5	16		enhanced|transporter|	3
	actin/adf4	8		rtl1	16		regulation|regulation|	3
	med14/pdf1.2	8		cytochrome p450 monooxygenase	16		cleaved|	3
	gr/dehydroascorbate reductase	8		atg8b	16		interacts|bind|	3
	pad4/rrs1	8		matk	16		activating|	3
	bet12/memb12	8		tao1	16		phosphorylating|	3
	mkk4/mpk3	8		hr3	16		represses|interacting|	3
	aha1/psy1	8		pks5	16		localized|interacts|	3
	2019-06-02	8		pabp8	16		suppressor|requirement|	3
	jaz7/topless	8		erf3	16		promoter|interacting|	3
	cuc2/nam	8		dhs	16		inhibitor|translocation|	3
	pdf1.2/wrky50	8		psy1	16		binding|promoter|requires|	3
	ocp3/peroxidase 3	8		athsfb2b	16		interacts|regulator|	3
	wrky6/mpk6	8		ga4	15		activates|repressing|	3
	rga/tir	7		cyp86a2	15		regulator|regulator|mediated|suppressor|	3
	atg10/hsfa1a	7		atrap	15		controls|suppressor|	3
	erf1/wrky70	7		spt	15		interacts|binding|	3
	hsfa2/hsfb1	7		aha2	15		interaction|coimmunoprecipitated|	3
	ataf2/pr1	7		cyp89a2	15		activity|suppressed|interaction|	3
	agb1/pmr5	7		mcm7	15		act|enhances|activity|	3
	jar1/sid2	7		atcbf3	15		regulation|interaction|	3
	mek1/mitogen-activated protein kinase	7		sef	15		activation|suppression|	3
	h2b/histone h2a	7		stp1	15		oxidation|mediate|interaction|	3
	rpm1/tao1	7		pie1	15		mediators|	3
	hsc70/snc1	7		tub4	15		deletion|binding|	3
	mocs2a/mocs2b	7		rpp5	15		linkers|	3
	cytochrome p450/glutathione s-transferase	7		arginine decarboxylase	15		inhibiting|	3
	ics1/pad4	7		cyp81f2	15		promoter|activity|	3
	as2/dcp2	7		pdf1.1	15		promotion|activates|	3
	sra1/hl	7		adp-ribosylation factor	15		required|control|	2
	ago4/drb3	7		tua4	15		associated|enhanced|associated|	2
	mpk6/wrky22	7		rnl	15		interaction|binds|interactions|	2
	bon1/hsc70	7		cop9	15		induced|inhibition|formation|inhibition|	2
	ltp6/ltp	7		cbp80	15		bloc|	2
	sib1/wrky57	7		cox1	15		coupled|bound|	2
	gst/ascorbate peroxidase	7		abi3	15		required|regulation|	2
	pr-1/tga2	7		ram1	15		inhibitors|inhibited|activation|	2
	ndr1/pad4	7		lox3	15		activates|regulators|inhibition|	2
	ics1/ntl9	7		sik1	15		enhances|activity|	2
	glutaredoxin/thioredoxin	7		cat3	15		required|formation|required|promotion|	2
	pad4/rar1	7		serine palmitoyltransferase	15		requirements|requirement|	2
	hma6/hma8	7		rad51d	15		carry|	2
	tga2/tga6	7		pdlp1	15		deletion|attachment|	2
	pad4/npr1	7		cpk8	15		promote|triggered|	2
	dcl2/rdr6	7		cycloidea	15		co-expressed|localized|mediating|transport|	2
	pdf1.2/coi1	7		atapx1	15		control|control|	2
	thioredoxin reductase/thioredoxin	7		sgt1a	14		enhanced|required|	2
	cals1/npr1	7		cry1	14		suppress|activates|regulate|	2
	pr1/mitogen-activated protein kinase	7		pif1	14		control|enhancer|	2
	agb1/pen2	7		pif4	14		promotes|inhibits|suppressor|	2
	spt/serine palmitoyltransferase	7		aco1	14		activation|inhibition|	2
	dgat1/dgat	7		cyclophilin	14		required|activate|	2
	ndr1/sid2	7		vamp721	14		form|activity|transporter|	2
	mpk3/wrky22	7		ankyrin	14		regulation|promoters|coregulation|	2
	cyp51/cytochrome p450	7		wrky39	14		induction|required|	2
	fls2/receptor-like kinase	7		hsfa2	14		suppressed|induction|	2
	pr-1/pr-4	7		pabp2	14		activation|induced|	2
	fls2/wrky33	7		atsnap33	14		interacts|methylates|regulates|activity|promoting|interaction|phosphorylating|	2
	pr1/sni1	7		hda6	14		regulator|induction|regulated|	2
	rpb1/tub2	7		gnom	14		hydrolyzed|	2
	2019-06-04	7		nced3	14		regulated|control|	2
	thi1/thic	7		ltp5	14		link|mediated|	2
	sgt1a/sgt1b	7		pal3	14		promoters|associated|	2
	rpm1/tir	6		pls	14		promoter|repressor|	2
	exp14/lbd18	6		cab1	14		interacts|regulator|sumoylation|	2
	ssi2/wrky50	6		hr2	14		suppressor|suppressor|co-localizes|enhanced|	2
	pr1/rps5	6		pathogenesis-related protein 5	13		enhancing|co-expression|	2
	mkp1/mpk3	6		ugt73b5	13		encoding|regulator|	2
	pux1/pux2	6		cat1	13		up-regulated|activation|controlled|	2
	fls2/rlk	6		gamma-glutamylcysteine synthetase	13		phosphorylates|required|	2
	pr-1/tga5	6		lipoxygenase 1	13		stimulation|	2
	fls2/wrky22	6		clavata3	13		regulate|associated|	2
	pathogenesis-related protein 1/transcription factor	6		dcp2	13		bound|promoter|	2
	atchip/snc1	6		lox1	13		transport|localization|transport|	2
	cngc4/pr-1	6		fad2	13		binding|interact|	2
	propep1/propep3	6		propep3	13		activation|repressor|	2
	pif3/phyb	6		glutathione synthetase	13		copurified|	2
	mdhar/dehydroascorbate reductase	6		hen1	13		promote|	2
	arf2/prx33	6		stf1	13		assembling|	2
	drb3/drb5	6		vtc1	13		linked|	2
	npr1/jar1	6		cryptochrome 1	13		induce|induce|	2
	npr1/pr2	6		cox3	13		forming|formation|co-expression|	2
	ein2/peroxidase 3	6		ugt73b3	13		activate|recognition|	2
	atwrky40/atwrky60	6		aba1	13		coexpression|blocked|activity|	2
	rab18/rab6	6		fus3	13		downregulation|	2
	coi1/ocp3	6		jmt	13		activates|activates|	2
	cpr5/sid2	6		myosin	13		mediate|promoting|degradation|repressor|	2
	bak1/jin1	6		ask1	13		activates|promoter|requires|	2
	atsnap33/pr1	6		rad51	13		control|oxidized|	2
	rbohd/xdh1	6		lacs2	12		required|activation|	2
	cul3/rbx1	6		crk	12		regulators|represses|binding|	2
	mekk1/mpk4	6		pgk1	12		promotion|interaction|	2
	npr1/snc1	6		thic	12		requirements|	2
	pr4/prs	6		sec6	12		encode|suppressed|required|	2
	afb2/tir1	6		psba	12		interacts|acts|localized|interacting|associated|	2
	ssi2/wrky51	6		wrky2	12		phosphorylates|activate|	2
	npr1/wrky62	6		xdh1	12		regulate|suppressing|activates|encoding|suppresses|regulate|	2
	adr1/snc1	6		acs7	12		acts|regulates|	2
	atwrky18/atwrky40	6		calcium-dependent protein kinase	12		promotes|regulating|	2
	atsr1/eds1	6		akt2	12		activities|induced|	2
	jaz1/jaz9	6		cbp20	12		recognise|	2
	pr1/rin4	6		krp6	12		activity|mediates|recognition|interaction|	2
	rps2/rps4	6		acs1	12		interacts|suppresses|mediates|induction|	2
	dohh/deoxyhypusine synthase	6		krp5	12		interaction|controlled|	2
	h2b/receptor-like protein kinase	6		agl80	12		encoding|associated|	2
	cbp60g/ics1	6		acbp	12		binding|activity|interaction|	2
	gst/rlk	6		lipoxygenase 2	12		promotes|acts|regulator|	2
	ltp2/ltp3	6		nir	12		binding|cleave|	2
	drb2/drb3	6		drb1	12		promoting|	2
	pif1/pif4	6		deoxyhypusine synthase	12		interacts|activity|repress|	2
	wrky3/wrky70	6		adf4	12		control|activity|	2
	bak1/mitogen-activated protein kinase	6		rpm1-interacting protein 4	12		induced|regulation|	2
	p29/p40	6		act1	12		phosphorylated|activates|	2
	rbohf/xdh1	6		cbl	12		induction|inhibitors|induction|	2
	kat1/vamp721	6		atmyb38	12		act|regulators|associated|	2
	cat1/sre1	6		aca10	12		suppress|activity|	2
	lrp1/ltp	6		gl1	12		required|formation|mediated|activity|required|	2
	4/snc1	6		constans	12		promotes|repressing|	2
	rab18/rd29a	6		nac1	12		enhanced|inducing|	2
	fls2/pdf1.2	6		kas2	12		promotes|interaction|	2
	dir1/pdlp1	6		fls	12		activated|promoters|upregulated|	2
	pr-1/coi1	6		krp2	12		binding|promoter|binding|	2
	mekk1/protein phosphatase 2c	6		atmyb15	12		act|recognition|	2
	pls/lip2	6		eif-5a	12		bound|trans-activated|promoter|	2
	tua5/tub4	6		tt8	12		required|trigger|	2
	hak5/cpr5	6		abf4	12		down-regulates|induced|encode|	2
	psba/tat	6		atwrky33	12		coimmunoprecipitation|	2
	pr2/pr4	6		prmt5	12		form|interaction|binding|	2
	npr1/ocp3	6		c4h	12		sumoylation|interactions|	2
	npr1/peroxidase 3	6		tpl	12		acted|enhance|amplification|	2
	pdf1.2/pr4	6		gtg1	12		regulator|mediates|	2
	nsp1/ram1	6		toc1	12		cooperative|carried|	2
	rpm1/rps4	6		cal	12		mediated|transporter|	2
	general regulatory factor 2/s-adenosylmethionine synthetase	6		rbohf	12		phosphorylated|activation|required|regulator|	2
	pls/lip1	6		agl61	12		acts|transport|	2
	krp5/krp6	6		cyp40	12		up-regulates|	2
	krp2/krp6	6		snrk1.2	12		activity|act|	2
	tua4/tua5	6		snrk2.2	12		form|activation|	2
	memb12/pr1	6		rd29a	12		interact|interaction|control|	2
	bak1/tpc1	6		acyl-coa-binding protein	12		induced|regulated|oxide|inhibitor|	2
	map kinase 2/wrky33	6		myb2	12		interacts|represses|inhibit|	2
	nad1/psd1	6		akt1	12		interacts|connections|	2
	histone deacetylase 19/wrky62	6		tua5	12		activator|	2
	wrky3/wrky75	6		uvi4	11		connecting|regulator|	2
	hr1/hr2	6		atrop6	11		induces|activate|activity|	2
	ein2/ein3	6		mkk5	11		interaction|required|activation|phosphorylated|	2
	pr1/wrky29	6		arr2	11		induces|binding|	2
	ga1/ga4	6		receptor-like protein kinase 2	11		acted|inhibitor|regulator|	2
	rin4/rps5	6		stk	11		phosphorylate|regulate|	2
	wrky70/wrky75	6		mnp	11		suppression|enhancement|suppression|stimulation|	2
	ltp/sgs3	6		gai	11		activated|up-regulated|	2
	npr1/vsp2	6		pdr1	11		regulators|encodes|	2
	atcbf1/atcbf3	6		smg1	11		interaction|stimulate|binding|activity|form|	2
	oscp/glutathione s-transferase	6		abf3	11		up-regulated|required|repress|	2
	erf1/wrky3	6		rav2	11		upregulated|encoding|	2
	ora59/wrky33	6		axr1	11		activity|inhibition|	2
	pr-1/eds5	6		snrk2.3	11		methyl|methyl|encoded|	2
	myc2/edr1	6		atmpk6	11		blocked|inhibitor|	2
	ein2/ocp3	6		thioredoxin reductase	11		induces|encodes|regulator|	2
	acd6/ald1	6		dxr	11		coimmunoprecipitated|repressor|interaction|required|	2
	pao/arginine decarboxylase	6		lcb1	11		required|encodes|binding|	2
	pr-1/glutathione s-transferase 6	6		nla	11		activation|suppression|translocation|interacts|downregulate|	2
	coi1/etr1	6		arf4	11		transport|	2
	coi1/peroxidase 3	6		translationally controlled tumor protein	11		induction|localization|	2
	pdf1.2/wrky22	6		p29	11		phosphorylates|enhances|activity|	2
	ago1/dcl1	6		nhl10	11		acts|associates|	2
	hr2/hr3	6		atrab18	11		induction|induction|induced|induced|	2
	ltp5/ltp	6		bi-1	11		influencing|	2
	pr1/tir1	6		srt2	11		mediates|degradation|	2
	pr-1/wrky70	6		pyk10	11		encoded|mediate|	2
	pab4/pab8	6		ef-tu	11		transducer|required|	2
	pr-5/eds5	6		ric4	11		colocalized|	2
	fah1/fah2	6		atubc8	11		activation|induced|activation|	2
	fus3/hog1	6		adr1-l2	11		interacting|interacts|	2
	npr1/vtc1	6		eds16	11		promoter|promoter|regulation|activates|	2
	fus3/histidine kinase	6		tpk1	10		regulator|induce|	2
	ics1/pr-1	6		dicer-like 4	10		required|interacting|	2
	mpk6/pr1	6		eif5a	10		inhibition|up-regulated|	2
	constans/toc1	6		aca8	10		acts|regulate|	2
	pr1/transcription factor	6		ap1	10		activation|induces|upregulation|activation|	2
	bak1/cerk1	6		zfp5	10		inhibit|regulated|	2
	ltp3/ltp4	6		hyl1	10		formation|catalyzed|	2
	mlo2/mlo12	6		rrtf1	10		stabilizing|	2
	max1/cytochrome p450	6		opt1	10		encoding|interact|	2
	acbp4/ethylene-responsive element binding protein	6		stp13	10		required|enhanced|required|	2
	histone deacetylase 19/wrky38	6		jaz8	10		blocked|induction|	2
	erf1/wrky75	6		tuf	10		interact|catalyzes|	2
	pr1/gbf1	6		ysl3	10		activity|induced|activity|control|	2
	6/snc1	6		jaz9	10		interactions|regulating|	2
	ics1/wrky70	6		mos3	10		required|induction|	2
	npr1/pr-5	6		erf8	10		mediators|promote|	2
	upf1/upf3	6		skd1	10		encode|recognizes|assemble|	2
	pr1/ashr3	6		cuc2	10		activity|connecting|	2
	pdf1.2/propep1	6		gh3.5	10		formation|oxidized|	2
	syt1/vap27-1	6		hsfa1a	10		repressor|interaction|	2
	agb1/mlo2	6		hl	10		induces|activity|inhibits|oxidative|	2
	adr1-l1/snc1	6		aba2	10		interaction|regulators|	2
	pks1/scd1	6		pp2a	10		repressed|induction|	2
	trehalose-6-phosphate phosphatase/trehalose-6-phosphate synthase	6		propep2	10		deletion|	2
	ago1/dcl2	6		spds2	10		interact|regulator|	2
	mpk6/mkp1	6		camta3	10		interacts|regulates|regulates|	2
	krp2/krp5	6		argonaute 4	10		form|associated|promoters|	2
	aos/coi1	6		importin alpha	10		interactions|inhibited|	2
	tga2/tga5	6		bgt	10		suppressor|required|interact|	2
	hog1/histidine kinase	6		ku70	10		activity|enhanced|methylated|promoters|	2
	pr1/wrky22	6		nad4l	10		induction|regulate|	2
	ago1/ltp	6		cox2	10		repress|induce|	2
	iaa18/iaa27	6		nad5	10		down-regulated|suppression|	2
	pdf1.2a/pr-4	6		phosphatidylinositol 3-kinase	10		block|transport|	2
	acc/protein kinase	6		atpr1	10		interact|promote|active|form|	2
	pg/pgip2	6		ttg2	10		assemble|	2
	mpk6/nia1	6		mos2	10		suppression|promoted|formation|	2
	aba1/aba2	6		flc	10		acts|activate|suppress|inhibiting|	2
	ctr1/mpk6	6		cca1	10		required|required|required|	2
	cngc2/pr1	6		tpk2	10		localized|localized|	2
	wrky22/wrky29	6		bzip transcription factor	10		regulate|activators|binding|induction|	2
	cyp81f2/myb51	6		crt1	10		enhanced|mediates|regulators|	2
	atwrky18/atwrky60	6		akr2	10		regulates|regulators|regulation|	2
	ics1/cat2	6		exp14	10		upregulation|encoding|	2
	pdf1.2a/pr-3	6		tpr1	10		interaction|encode|	2
	pr-1/tga6	6		ethylene-responsive element-binding factor 5	10		localization|promoter|activity|	2
	edl2/pad4	6		diacylglycerol acyltransferase	10		deletion|required|	2
	catalase 2/gbf1	6		ureg	10		amplifies|	2
	pmr4/sid2	5		histone h1	10		regulation|linked|	2
	aha1/rar1	5		snap33	10		activation|promoter|	2
	mek1/nia1	5		fac1	10		requirement|control|	2
	cks1/som1	5		ku80	10		enhanced|oxidative|	2
	adf3/rga1	5		wrky53	10		binds|promoters|	2
	pr1/ein2	5		nitrite reductase	10		phosphorylated|activated|regulating|	2
	ric4/rop1	5		lig4	9		enhancers|	2
	ahk3/arr2	5		thi1	9		supports|binding|control|	2
	pdf1.2/pepr1	5		wrky13	9		enhanced|associated|suppression|	2
	pr1/isochorismate synthase	5		atrop4	9		acts|activation|	2
	acs6/mpk3	5		edl2	9		promoter|control|regulator|interacts|repressor|suppressor|	2
	frk1/sid2	5		20s proteasome alpha subunit b	9		induction|activates|	2
	bak1/rlk	5		sigma factor 1	9		induction|induces|induce|	2
	eds1/pmr4	5		crt3	9		regulates|form|binds|	2
	vamp721/vamp722	5		ltp12	9		phosphorylates|activation|	2
	dcl3/drb3	5		wrky63	9		oxidation|	2
	bon1/snc1	5		gr1	9		binds|promoter|regulates|	2
	bsk1/mitogen-activated protein kinase	5		phospholipase c	9		activation|promotes|induction|enhances|	2
	glutathione s-transferase/thioredoxin	5		ftsh4	9		act|regulators|interactions|mediating|	2
	acs2/mpk6	5		wrky42	9		requires|binding|	2
	gr/glutathione s-transferase	5		cax-interacting protein 4	9		encoded|act|inhibiting|interaction|formation|	2
	mlo6/mlo12	5		pex3	9		methyl|deletions|	2
	cbp60g/tga1	5		ast	9		trigger|enhanced|induction|	2
	acs6/mpk6	5		rab6	9		suppress|encode|required|	2
	ltp/ltp2	5		rb	9		interaction|requires|	2
	allene oxide synthase/pathogenesis-related protein 1	5		formate dehydrogenase	9		transporter|triggered|	2
	npr1/pathogenesis-related protein 1	5		ire1a	9		stabilizer|helped|	2
	chi/glutathione s-transferase	5		rad1	9		activities|acts|inhibit|required|	2
	mitogen-activated protein kinase/transcription factor	5		agg1	9		formation|triggered|activity|	2
	atr/parp1	5		thioredoxin peroxidase	9		induction|activated|	2
	cpa/ltp	5		atwrky70	9		associated|associated|	2
	adr1-l1/lsd1	5		ptr1	9		interaction|linking|	2
	nsp2/nsp3	5		wrky60	9		regulators|associates|	2
	npr1/pr-2	5		p40	9		mediated|suppressed|	2
	adr1-l1/adr1	5		myb115	9		activity|promoted|	2
	acs7/mpk6	5		pdlp5	9		down-regulating|	2
	ataf1/nam	5		jaz5	9		associated|down-regulated|	2
	ein2/pr-1	5		abi1	9		overproduction|enhanced|	2
	pmr4/npr1	5		dicer-like 3	9		encode|induced|	2
	eds5/npr1	5		snf1-related protein kinase	9		activation|interacting|	2
	mpk6/skd1	5		sig1	9		degradation|suppressed|	2
	adk2/akin11	5		pif3	9		promoter|control|regulator|	2
	aux1/pin2	5		cals1	9		interact|induces|interaction|	2
	cat2/gst	5		bzip28	9		coupled|control|deletion|	2
	eds1/tir	5		sra1	9		regulating|acts|promote|suppress|	2
	pad2/sid2	5		sen4	9		suppression|regulating|	2
	nai1/pyk10	5		agg2	9		interacts|promoter|represses|	2
	bgl2/pdf1.2	5		al2	9		coupling|activities|	2
	gst31/thioredoxin	5		kyp	9		repressive|induction|	2
	ire1a/bzip60	5		rbx1	8		co-expressing|localizations|	2
	cel5/nlp7	5		alternative oxidase	8		required|required|	2
	cop1/stf1	5		cngc2	8		control|activation|promoter|activation|promoter|	2
	rlk/receptor-like protein kinase	5		rps9	8		enhanced|activities|	2
	gr1/gr	5		erebp	8		cleavage|mediates|interaction|	2
	rar1/skp1	5		ncbp	8		inhibitors|	2
	acs2/mpk3	5		dhar3	8		mediates|recognition|interaction|	1
	fls2/mpk6	5		lsu1	8		bound|trans-activated|	1
	ltp1/ltp3	5		dhar1	8		transporter|	1
	bzip28/bzip60	5		mir162a	8		deletion|interaction|	1
	pk/protein kinase	5		aux1	8		regulate|suppressing|activates|	1
	pmr4/pr1	5		iaa18	8		interacts|represses|	1
	lcb1/serine palmitoyltransferase	5		tat3	8		required|formation|	1
	ap/cytochrome p450	5		topless	8		suppressor|co-localizes|	1
	cer5/gl1	5		s-adenosylmethionine synthetase	8		promoter|induce|	1
	arp6/sef	5		atcbf2	8		activation|required|	1
	dhar1/dhar3	5		myb33	8		interacts|repressor|suppressor|	1
	bik1/cerk1	5		cer5	8		suppression|translocation|interacts|	1
	mlo6/mlo2	5		mitogen-activated protein kinase kinase 2	8		activators|binding|	1
	npr1/wrky70	5		copt1	8		regulates|activating|	1
	monodehydroascorbate reductase/dehydroascorbate reductase	5		aspartate aminotransferase	8		interacts|suppresses|	1
	ccc1/vit1	5		hta11	8		promoter|promoter|regulation|	1
	mek1/mpk6	5		uref	8		activates|mediated|	1
	dxr/dxs	5		cyp79b3	8		interacts|methylates|	1
	ap2/mitogen-activated protein kinase	5		gsnor	8		activation|phosphorylated|	1
	pdf1.2/transcription factor	5		tga3	8		enhanced|binding|	1
	pad4/pmr4	5		sos3	8		interactors|	1
	fls2/frk1	5		dwf1	8		interacts|promoter|	1
	rps5/rps6	5		arpc4	8		phosphorylated|activated|	1
	eds5/pr1	5		hta9	8		form|binds|	1
	arp6/pie1	5		hmg2	8		activates|regulators|	1
	gr/monodehydroascorbate reductase	5		copt2	8		activity|induced|activity|	1
	ndr1/rps2	5		mla10	8		sumoylation|	1
	rar1/rpm1	5		ped1	8		encode|suppressed|	1
	ric4/rop6	5		ured	8		phosphorylate|	1
	fls2/ssp	5		as2	8		acts|activate|suppress|	1
	acs7/mpk3	5		vps34	8		regulated|suppressing|	1
	atmkk6/mpk4	5		hmg1	8		form|interaction|	1
	pr1/thi2.1	5		snrk2.8	8		repressive|	1
	mla10/sr33	5		nic1	8		encoded|act|inhibiting|interaction|	1
	bgl2/npr1	5		cad4	8		acts|inhibit|	1
	fls2/mpk3	5		atmkk6	8
	lcb1/lcb2	5		pdf2.3	8
	pr5/prs	5		vps9a	8
	atpep1/pdf1.2	5		phb	8
	mkk5/mpk3	5		nad4	8
	ago10/ago7	5		calreticulin-3	8
	drb2/drb5	5		era1	8
	kat1/kat2	5		ara7	8
	mpk3/skd1	5		saul1	8
	erf1/pr1	5		nad6	8
	cat2/ascorbate peroxidase	5		rpt2a	8
	gst/thioredoxin	5		rpa	8
	ahp1/arr1	5		pal2	8
	act1/actin	4		cyp710a1	8
	crn/rpk2	4		wei2	8
	rcy1/p38	4		pdf2.1	8
	mkk4/mkk7	4		hda2	8
	elf3/rps9	4		vamp722	8
	jar1/ssi1	4		myb96	8
	agg1/agg2	4		arpc5	8
	abi3/kyp	4		ahk3	8
	chi/dfr	4		argonaute 1	8
	chs/dfr	4		caf1	8
	rps2/win3	4		atsr1	8
	erf1/pr2	4		beta-amyrin synthase	8
	atpb/matk	4		aao3	8
	pr-5/sni1	4		lcb2	8
	avp1/kup2	4		constans-like 9	8
	rps4/rps5	4		rab	8
	cdf3/ft	4		fsd2	8
	mbf1c/tps5	4		atpb	8
	pks5/wrky38	4		br6ox2	8
	hrt/ndr1	4		iaa27	8
	orfb/p29	4		ap	8
	mpk3/pdf1.2	4		hsfb3	8
	argonaute 2/memb12	4		elf3	8
	pr5/isochorismate synthase	4		cul3	8
	myb115/tt8	4		ppiase	8
	pdf1.1/pr-1	4		rpl18	8
	pr1/protein phosphatase 2c	4		atadh	8
	hda2/vps34	4		cyp51	8
	arf2/pdf1	4		atrgs1	8
	myc2/rgl3	4		feronia	8
	etr1/cev1	4		atgcn4	8
	mekk1/mitogen-activated protein kinase	4		hmgs	8
	hsc70/skp1	4		arf3	8
	bik1/mitogen-activated protein kinase	4		cyp79b2	8
	mos4/snc1	4		cori3	8
	snc1/bon1	4		glutathione s-transferase 6	8
	erf5/transcription factor	4		glycerol-3-phosphate acyltransferase	7
	pr3/vsp2	4		sce1	7
	rin4/sec6	4		rgs1	7
	ftsz/ssp	4		histone h2a	7
	ltp/mpk6	4		trehalose-6-phosphate synthase	7
	dir1/pdlp5	4		cdf1	7
	aos/lox2	4		cpk6	7
	actin/rbohd	4		f3'h	7
	zfp5/transcription factor	4		hak5	7
	arr2/prx33	4		nai1	7
	lipid transfer protein/profilin	4		rdr2	7
	erf2/pdf1.2	4		ccd8	7
	ibr5/mitogen-activated protein kinase	4		rce1	7
	nik1/receptor-like kinase	4		mocs2a	7
	cpsf30/mips1	4		lrr1	7
	rar1/rpp5	4		atice1	7
	chs/cryptochrome 1	4		sterol methyltransferase 2	7
	abcb4/gnom	4		hma6	7
	npr1/acetyltransferase	4		eif(iso)4e	7
	jaz5/wrky57	4		plp	7
	eukaryotic translation initiation factor 4g/eif4e	4		acl5	7
	dcl1/rtl1	4		aterf2	7
	ppi1/bzip transcription factor	4		pdr3	7
	bak1/stp13	4		rgl3	7
	actin/profilin	4		vap27-1	7
	b73/thaumatin-like protein	4		smt2	7
	ntl9/pad4	4		vacuolar invertase	7
	acbp1/acbp3	4		pex10	7
	chs/fls	4		cpk11	7
	npr1/tat3	4		hma8	7
	nhl10/wrky46	4		cbl1	7
	bon1/skp1	4		mocs2b	7
	jaz1/wrky57	4		zfp8	7
	win1/win3	4		glutamine synthetase	7
	aoc3/erf2	4		ics2	7
	atnoa1/npr1	4		glyoxalase i	7
	cp12/prk	4		rd26	7
	rcy1/eds5	4		dxs	7
	ndr1/nhl3	4		kt2	7
	arf1/sar1	4		ill1	7
	glutathione s-transferase/zim	4		cbf1	7
	mpk6/pdf1.2	4		sr33	7
	dcl4/rtl1	4		cdf3	7
	pad4/isochorismate synthase 1	4		pk	7
	pdr1/stp1	4		pr5k	7
	aoc3/pdf1.2	4		trehalose-6-phosphate phosphatase	7
	ago4/fwa	4		ccr4	7
	pr3/p38	4		dna methyltransferase	7
	ago10/ago4	4		dgat1	7
	jaz1/aos	4		sfr2	7
	dir1/lipid transfer protein	4		scl1	7
	pen1/pen3	4		atg10	7
	pr-2/sni1	4		sai1	7
	cyp81f2/myb122	4		sulfotransferase	7
	cyp94b3/cyp94c1	4		hyh	6
	ysl3/ysl7	4		rps14	6
	ein3/wei2	4		dhar2	6
	eil2/glutathione synthetase	4		acetyltransferase	6
	pr1/tga6	4		tps5	6
	mitogen-activated protein kinase/mkp1	4		bsk1	6
	cca1/ics1	4		bti1	6
	cop1/drb4	4		zat10	6
	dxr/ltp	4		cyclophilin 40	6
	pdf1.2/glutaredoxin	4		ashr3	6
	bak1/pub13	4		fad6	6
	dcl4/hen1	4		fah2	6
	ataf2/nam	4		1	6
	ltp/ltp1	4		fus9	6
	ltp1/ltp6	4		hkt1	6
	actin/bip	4		serine acetyltransferase	6
	hwi1/win1	4		f5h	6
	dohh/eif5a	4		pal4	6
	pex16/pex3	4		ftsz	6
	pmr4/homoserine kinase	4		oscp	6
	grp-3/kinase-associated protein phosphatase	4		atelp	6
	rdr6/rps5	4		dicer-like 2	6
	camta3/jin1	4		ppd2	6
	atadh/atrab18	4		pp5	6
	cpk3/hsfb2a	4		atmyb41	6
	atmpk6/atmyb41	4		rbohc	6
	atmtp11/ssp	4		rap2.6	6
	pdf1.2/eds5	4		bti2	6
	pdf1.1/pr-2	4		ein4	6
	adh/tuf	4		ubc8	6
	pr-1/jar1	4		pks1	6
	cbp60g/tga4	4		upf3	6
	mek1/npr1	4		mos5	6
	drb3/drb4	4		zeaxanthin epoxidase	6
	rar1/sgt1a	4		fus2	6
	rar1/sid2	4		rgl1	6
	hen1/rdr6	4		b73	6
	s1p/bzip28	4		mdar	6
	eds1/pr-1	4		lrp1	6
	pie1/sef	4		fah1	6
	rpa/rad51	4		mlo3	6
	adp-ribosylation factor/arf1	4		tps1	6
	cullin-1/skp1	4		cngc4	6
	pdf1.1/pr-5	4		cytochrome b	6
	pr-4/vsp1	4		slac1	6
	ago2/nrpd1a	4		pdk	6
	pabp4/pabp8	4		scd1	6
	rpp5/sgt1b	4		hat2	6
	pr1/pr4	4		pp2ca	6
	dcl3/rtl1	4		atdcl1	6
	ef-tu/fls2	4		atelp3	6
	pr-1/ein2	4		mos4	6
	myc2/transcription factor	4		tpc1	6
	pab2/pab4	4		fus8	6
	abi1/pldalpha	4		pectinase	6
	pab2/poly(a)-binding protein	4		areb1	6
	actin/arpc5	4		cdc2	6
	atpb/rbcl	4		map kinase 2	6
	prs/thaumatin-like protein	4		sec8	6
	copt1/copt2	4		myb28	6
	ein2/ssi1	4		abh1	6
	erf1/erf5	4		atrab8	6
	pdf1.2/rce1	4		rbr	6
	pathogenesis-related gene 1/srt2	4		orfb	6
	hog1/vps34	4		atnoa1	6
	aha2/rin4	4		pdx1	6
	pr1/afb2	4		areb2	6
	ddf1/rap2.6	4		cer6	6
	rop6/receptor-like kinase	4		rps11	6
	athsfb1/pdf1.2	4		tet1	6
	pr-1/transcription factor	4		atmpk3	6
	hsfa2/mbf1c	4		atdcl4	6
	coi1/eds5	4		eil3	6
	myb-like protein/nik1	4		pgip2	6
	isochorismate synthase 1/thioredoxin	4		elongation factor tu receptor	6
	atmek1/atmekk1	4		dad1	6
	flc/hda6	4		psd1	6
	disease resistance protein rps5/rdr6	4		general regulatory factor 2	6
	glyoxalase i/glyoxalase ii	4		sag29	6
	gnom/pin1	4		spl	6
	opt1/ysl8	4		sec10	6
	pab8/poly(a)-binding protein	4		sre1	6
	dcl2/dicer-like 4	4		atchip	6
	feronia/receptor-like kinase	4		tpi	6
	gst/zim	4		aim1	6
	h2b/rpa	4		atelp4	6
	erd10/pr5	4		ar2	6
	mpk6/ctr1	4		rps12	6
	rga/sly1	4		bti3	6
	ysl3/ysl8	4		kinase-associated protein phosphatase	6
	hda19/pr2	4		plant defensin 1.2	6
	clv3/rpk2	4		ans	6
	esr1/gstf8	4		mos6	6
	poc1/wrky53	4		kin1	6
	pgk/actin	4		samdc	6
	receptor-like protein kinase/rpk2	4		ddf1	6
	stf1/hy5	4		wrky4	6
	ltp/pathogenesis-related protein 1	4		sly1	6
	tat/tuf	4		myb29	6
	npr1/wrky45	4		serk1	6
	ms1/ms2	4		pathogenesis-related protein 2	6
	ethylene-responsive element-binding factor 5/transcription factor	4		protein phosphatase 2a	6
	dcl2/rtl1	4		phyb	6
	chi/chs	4		myb34	6
	mbf1c/pathogenesis-related protein 1	4		jr2	6
	dcl1/mir162a	4		hr4	6
	coronatine insensitive 1/pdf1.2	4		atdcl2	6
	erf9/pr-2	4		cipk6	6
	coi1/sid2	4		arf7	5
	mpk3/wrky29	4		psp	5
	pdf1.2/jar1	4		bam1	5
	mpk6/wrky29	4		cyp94b3	5
	myc2/pdf1	4		frigida	5
	myb30/myb96	4		bam2	5
	exp14/gip1	4		atpep1	5
	athsfb2b/pdf1.2	4		dwarf4	5
	gst/wrky45	4		mdh	5
	pal1/pr1	4		adc1	5
	rad1/ram1	4		ltpg1	5
	pr1/srt2	4		som1	5
	coronatine insensitive 1/pr5	4		bcb	5
	ein2/atmyb44	4		disease resistance protein rps5	5
	bak1/camta3	4		cel5	5
	cab1/atmyc2	4		cp12	5
	myb96/sid2	4		nlp7	5
	cpk2/fac1	4		atm3	5
	hrt/rar1	4		aoc2	5
	nuc/rpb2	4		atr1	5
	gamma-glutamylcysteine synthetase/glutathione s-transferase	4		suvr2	5
	ein3/glip1	4		akin11	5
	cal1/cenp-c	4		rgl2	5
	coi1/pad4	4		fb	5
	tao1/tir	4		cbf2	5
	adf4/actin	4		arp2	5
	st1/wrky45	4		pex14	5
	rbr/sce1	4		afb3	5
	hda2/hog1	4		cpk2	5
	adp-ribosylation factor/pin1	4		spl7	5
	cyclophilin/glutaredoxin	4		sos1	5
	plp/phosphatidylinositol 3-kinase	4		ccc1	5
	actin/arpc4	4		pex12	5
	bzip60/ire1a	4		cbf3	5
	clavata3/esr-related/receptor-like kinase	4		rps3	5
	pr3/pr5	4		pin-formed 1	5
	atwrky33/pad3	4		rga1	5
	shr/cytochrome p450	4		flagellin-sensitive 2	5
	bi-1/bzip60	4		pex2	5
	pdf1.2/hsfb2b	4		hevein-like	5
	tir/rpm1	4		myb101	5
	pepr1/propep1	4		arf19	5
	rdr6/dcl4	4		cpk1	5
	arpc4/arpc5	4		arr1	5
	edr1/mkk5	4		tpx2	5
	npr1/apx1	4		rd29b	5
	aao3/ltp3	4		adf3	5
	adh/tat	4		nsp3	5
	coi1/cev1	4		auxin response factor 8	5
	cytochrome p450/gamma-glutamylcysteine synthetase	4		pld	5
	pad4/eds5	4		bkk1	5
	rpm1/rps5	4		dms3	5
	ndr1/pr1	4		ino80	5
	lox3/npr1	4		act7	5
	npr1/isochorismate synthase 1	4		cks1	5
	ltp/mpk3	4		acbp6	5
	tcv-interacting protein/p38	4		squalene synthase	5
	rbohc/wrky33	4		pex13	5
	dhs/eif5a	4		cpa	5
	cpk1/fac1	4		fri	5
	propep2/propep3	4		vit1	5
	pdr3/stp1	4		gis2	5
	cycloidea/cryptochrome 1	4		apetala1	5
	kyp/rav2	4		nitrate reductase 1	5
	fls2/sid2	4		ahp1	5
	cry1/cycloidea	4		adk2	5
	jaz1/coi1	4		chl1	5
	sag12/sag29	4		dwf4	5
	dicer-like 1/mir162a	4		s1p	5
	pr2/thi2.1	4		pap1	5
	rlk/stk	4		aoc1	5
	pr4/pr5	4		shr	5
	pld/phospholipase c	4		phabulosa	5
	pen1/pen2	4		ktf1	5
	adr1-l2/adr1	4		gl3	5
	rcy1/coi1	4		aoc4	5
	athsfb2b/hsfb1	4		myb-like protein	4
	gpa1/gcr1	4		cid1	4
	pmr5/pen2	4		vps24	4
	pr-1/ocp3	4		atmek1	4
	atg6/bi-1	4		atmkk7	4
	drb4/hyl1	4		fpa	4
	mos6/importin alpha	4		apx1	4
	erf1/ubc18	4		pap5	4
	edr1/mkk4	4		fwa	4
	clavata3/synaptotagmin 1	4		fp	4
	cdf1/ft	4		hsc70-1	4
	opt1/ysl7	4		ms2	4
	ltp/vap	4		pex16	4
	fus2/fus8	3		kup2	4
	atsce1/ubc9	3		ns1	4
	erf1/transcription factor	3		pdx1.3	4
	aba1/era1	3		glyoxalase ii	4
	ethylene response factor 1/pad4	3		isopentenyl diphosphate isomerase	4
	pen2/mlo2	3		atpdx1.3	4
	fus2/fus9	3		g2	4
	chx1/chx2	3		atpdx1.2	4
	lox3/tpi	3		crl	4
	aos/gst	3		poc1	4
	eil3/ethylene response factor 1	3		cenp-c	4
	pr4/thi2.1	3		iaa15	4
	grf1/tga2	3		g3	4
	dicer-like 2/rdr6	3		dicer-like 1	4
	pp2ca/pr1	3		vte1	4
	mitogen-activated protein kinase/nia1	3		shn3	4
	cop9/pr1	3		atwrky29	4
	sec10/sec8	3		3-phosphoglycerate dehydrogenase	4
	mpk3/wrky46	3		vps20	4
	actin/rop6	3		athb12	4
	fls2/pub13	3		eukaryotic translation initiation factor 4g	4
	2/ptr1	3		wnk9	4
	npr1/wrky1	3		argonaute 2	4
	jaz1/jaz5	3		sar1	4
	atwrky60/cpr5	3		pdx2	4
	edr1/ankyrin	3		pac	4
	dcl2/rdr1	3		glip1	4
	npr1/pal1	3		ms1	4
	ago1/skp1	3		hub1	4
	sag12/sen4	3		3-hydroxy-3-methylglutaryl coa reductase	4
	atcbf1/atice1	3		rpp13	4
	pr5/wrky4	3		protein phosphatase 5	4
	chs/f3h	3		protein kinase 6	4
	ram1/rad1	3		bt4	4
	pen2/pmr5	3		atmekk1	4
	wrky33/hls1	3		ubc9	4
	atelp3/atelp4	3		atpap2	4
	pad4/prs	3		clavata3/esr-related	4
	pr-1/cry1	3		ibr5	4
	atcngc4/pr-1	3		ef-tu receptor	4
	gr/gsnor	3		ppt	4
	dreb2a/rgl1	3		nsl1	4
	arf2/arf3	3		g4	4
	cycloidea/pcf1	3		athb13	4
	pdf1.2/sid2	3		atsos4	4
	dna methyltransferase/histone deacetylase	3		bri1	4
	rlk/pathogenesis-related protein 1	3		erd10	4
	grf1/pr1	3		fmo1	4
	pad4/eds1	3		ddm1	4
	gr/sulfotransferase	3		atg6	4
	npr1/pp2ca	3		cpsf30	4
	pad2/pad3	3		tfiib	4
	act7/actin	3		tbp2	4
	acs11/acs1	3		bt1	4
	pin-formed 1/pin2	3		sag13	4
	acl5/arginine decarboxylase	3		ttg	4
	eds5/mos2	3		gst2	4
	cox3/cytochrome b	3		shn1	4
	eil3/pad4	3		pic1	4
	tao1/rpm1	3		heme oxygenase 1	4
	feronia/theseus1	3		hsfb2a	4
	mkk2/mitogen-activated protein kinase	3		pldalpha	4
	cbl1/kt2	3		ers	4
	chalcone synthase/thaumatin-like protein	3		smt3	4
	dicer-like 4/drb4	3		gsh1	4
	gbf1/pr1	3		homoserine kinase	4
	dhar2/dhar3	3		pao1	4
	cpk6/slac1	3		cpk3	4
	act1/ssi2	3		pr 1	4
	ga3/glutathione s-transferase	3		avp1	4
	aim1/erf2	3		vte4	4
	adr1-l1/adr1-l2	3		abp1	4
	rce1/rub1	3		atwnk9	4
	pr-5/thaumatin-like protein	3		lfy	4
	pdf1.2/wrky29	3		sth2	4
	kas2/lac2	3		pcs1	4
	arf8/pr1	3		ankyrin repeat protein	4
	abf3/areb2	3		atpd	4
	atsus1/udp-glucosyltransferase	3		ppi1	4
	erebp/pr5	3		lipid transfer protein 1	4
	chs/thaumatin-like protein	3		hat1	4
	cerk1/efr	3		soc1	4
	rab18/zat10	3		abcb4	4
	dehydroascorbate reductase/glutathione s-transferase	3		atmtp11	4
	areb1/areb2	3		histone deacetylase 6	4
	cax-interacting protein 4/pathogenesis-related protein 5	3		ttg1	4
	ltp/ltpg1	3		rof1	4
	ured/ureg	3		prk	4
	plant defensin 1.2/wrky33	3		por	4
	dreb2a/gai	3		acs11	4
	thioredoxin peroxidase/thioredoxin	3		da1	4
	cpr5/rb	3		cyp94c1	4
	ein2/ein4	3		atwrky25	4
	pr-5/coi1	3		isph	4
	calcium-dependent protein kinase/slac1	3		cullin-1	4
	prs/isochorismate synthase 1	3		ubc18	4
	rar1/wnk8	3		mrh1	4
	thaumatin-like protein/vacuolar invertase	3		protochlorophyllide oxidoreductase	4
	gcs/ssp	3		myb30	4
	cca1/ntl9	3		arf1a1c	4
	acc/acs2	3		athb1	4
	mlo2/pmr5	3		pgk	4
	catalase 2/phytoalexin deficient 4	3		wnk8	4
	atapx1/atprot1	3		bt2	4
	atg7/atg5	3		3-glucanase	4
	ccd8/dad1	3		gstf8	4
	ap2/ethylene response factor 1	3		gmp1	4
	pp2a/pr3	3		eil2	4
	lox1/pr-1	3		st1	4
	mnp/actin	3		atprp2	4
	bam1/bam2	3		rub1	4
	atwrky18/cpr5	3		nim1	4
	pr3/protein phosphatase 2a	3		rpoc1	4
	cob/nad2	3		pip1	4
	aos/jmt	3		nrpd1a	4
	kas2/lacs2	3		iaa26	4
	atapx1/pr-1	3		cad2	4
	bcb/pal1	3		ip	4
	gst/cytochrome p450	3		mkk7	4
	cbl/cipk6	3		nia2	4
	fls2/wrky29	3		pap2	4
	zip3/zip9	3		atmyb48	4
	coronatine insensitive 1/myc2	3		cpk5	4
	pepr1/pep	3		esr1	4
	far1/far2	3		anr1	4
	rpm1-interacting protein 4/tir	3		atwrky6	4
	acl5/pao	3		athb7	4
	hkt1/kat1	3		mips1	4
	lrr1/pdf1.2	3		ethe1	4
	coi1/jmt	3		stp4	4
	3-pgdh/serine acetyltransferase	3		cal1	4
	fus8/fus9	3		atprp4	4
	dhar1/dhar2	3		shn2	4
	snap33/vamp722	3		pgm	4
	nhl10/mitogen-activated protein kinase	3		chup1	3
	vap/ts	3		psak	3
	chs/hevein-like protein	3		atsus1	3
	catalase 2/pr1	3		far1	3
	cyp89a2/lacs2	3		wrky15	3
	npr1/pad2	3		chc1	3
	cyp86a2/kas2	3		fsd1	3
	atelp4/atelp	3		udp-glucosyltransferase	3
	pds/actin	3		sos2	3
	3/tet1	3		nced2	3
	iaa14/pp2	3		max4	3
	ascorbate peroxidase/mitogen-activated protein kinase	3		rd17	3
	arf6/pr1	3		csd1	3
	pr-1/receptor-like kinase	3		xi-1	3
	sos3/glyoxalase i	3		hemoglobin	3
	gapc1/gapc2	3		geranylgeranyl reductase	3
	rps2/rps6	3		aterf1	3
	sec6/sec8	3		hpa1	3
	stp13/stp1	3		histone deacetylase	3
	pdr1/pdr3	3		gcs	3
	actin/rop1	3		mam1	3
	pdf1.2/pad4	3		hsp21	3
	pdf1.2/tga5	3		edr2	3
	ago1/p38	3		ethylene-insensitive3	3
	4/ptr1	3		sip2	3
	dad1/pdr1	3		pold4	3
	cry1/pr-1	3		golden2-like 1	3
	atmyb15/atmyb44	3		sleepy1	3
	mekk1/mkk1	3		aox1a	3
	jaz1/pdf1	3		psbs	3
	atm3/ethe1	3		zip3	3
	atelp3/atelp	3		atm1	3
	pdf1/pr-1	3		hsp70-1	3
	atmkk6/atmpk4	3		why3	3
	pr-1/cpr5	3		eto1	3
	phytoalexin deficient 4/pr1	3		csn2	3
	gr1/thioredoxin	3		brc1	3
	actin/phytoene desaturase	3		csn5	3
	cat2/pr1	3		spl2	3
	aim1/erf1	3		mea	3
	dicer-like 2/rdr1	3		pp2	3
	chup1/actin	3		agd2	3
	p5cdh/prodh	3		chx1	3
	fb/ltp	3		prodh	3
	actin/vap	3		atbak1	3
	arf2/arf4	3		ogg1	3
	cob/nad5	3		atgstf6	3
	mkk1/mpk4	3		pcf1	3
	bak1/nik1	3		3-pgdh	3
	mpk6/sip2	3		far2	3
	lox2/npr1	3		hsp101	3
	adp-ribosylation factor/gnom	3		uridylate kinase	3
	chalcone synthase/hevein-like protein	3		zip9	3
	pr-5/stellacyanin	3		spl5	3
	gbf1/phytoalexin deficient 4	3		chx2	3
	grf1/tga1	3		rca	3
	nim1/pr-1	3		ntrc	3
	chi/f3h	3		gluc	3
	pathogenesis-related protein 1/receptor-like kinase	3		stellacyanin	3
	ago2/rdr6	3		sta1	3
	rad51/rad51d	3		auxin response factor 4	3
	snap33/vamp721	3		al1	3
	hsp70/cyclophilin	3		max2	3
	ku70/ku80	3		spl9	3
	cyp86a2/lacs2	3		bcat4	3
	cyp89a2/kas2	3		ubp1	3
	erf1/erf2	3		thi4	3
	erf1/coi1	3		bcs1	3
	mdhar/ascorbate peroxidase	3		atml1	3
	ics2/npr1	3		pdk1	3
	atebp/pdf1.2	3		xi-2	3
	coi1/ctr1	3		atprot1	3
	pad4/pr2	3		myb4	3
	pmr5/mlo2	3		aat	3
	cax-interacting protein 4/translationally controlled tumor protein	3		alc	3
	aha2/ca2+-atpase	3		sbpase	3
	pr-1/ssi2	3		jaz10	3
	erebp/pr4	3		iaa14	3
	ago2/dcl1	3		spl3	3
	pdlp1/pdlp5	3		bb2	3
	atmyb38/atmyb44	3		al3	3
	pr-1/mitogen-activated protein kinase	3		rubisco large subunit	3
	ureg/nic1	3		dnd1	3
	gst/sulfotransferase	3		csd2	3
	atwrky25/atwrky33	3		tor1	3
	npr1/rdr1	3		atrbohc	3
	bak1/hen1	3		atsce1	3
	bak1/sid2	3		msh6	3
	phyc/vrn1	3		hfr1	3
	coi1/mitogen-activated protein kinase	3		dihydroflavonol 4-reductase	3
	3-glucanase/chi	3		voz1	3
	adk/ppd2	3		myb65	3
	cyp40/pp5	3		atmpk4	3
	ics1/prs	3		gapc1	3
	cox1/cytochrome b	3		atcngc4	3
	acs1/acs2	3		ca2+-atpase	3
	beta-amyrin synthase/squalene synthase	3		stp2	3
	nhl10/pr-1	3		cardiolipin synthase	3
	ein2/lox1	3		p5cdh	3
	cer5/cer6	3		fbpase	3
	sec10/sec6	3		atcaf1	3
	myb4/wrky4	3		agl24	3
	aat/psak	3		uk	3
	pin1/pin2	3		tgd2	3
	atr1/tir	3		phyc	3
	npr1/pr 1	3		pin3	3
	phytoalexin deficient 4/gbf1	3		em1	3
	eds16/pad4	3		theseus1	3
	bos1/histidine kinase	3		cp1	3
	atmyb15/atmyb38	3		vrn1	3
	pr-1/rpm1	3		hsp81-1	3
	dreb2a/rd17	3		voz2	3
	uref/ureg	3		pex6	3
	atwrky40/cpr5	3		gapc2	3
	edl2/phytoalexin deficient 4	3		why1	3
	ics1/wrky29	3		egl3	2
	pr-2/arginine decarboxylase	3		atcbl3	2
	jaz1/wrky1	3		aig1	2
	pr-1/rar1	3		ent3	2
	agd2/ald1	3		cry2	2
	cat1/mitogen-activated protein kinase	3		maturase k	2
	pr-1/ssi1	3		maf1	2
	ndr1/sgt1b	3		rpr1	2
	efr/mitogen-activated protein kinase	3		bes1	2
	why1/why3	3		werewolf	2
	aco1/acs1	3		ptox	2
	ascorbate peroxidase/gr	3		catalase 3	2
	lox3/pr-3	3		cn	2
	gr/rb	3		emb2738	2
	arf8/npr1	3		cad	2
	pdf1.2/mitogen-activated protein kinase	3		snrk2.6	2
	20s proteasome alpha subunit b/pathogenesis-related protein 5	3		tom22	2
	nhl3/npr1	3		tom40	2
	atbak1/receptor-like kinase	3		psbo	2
	catalase 2/pad4	3		knat1	2
	crt3/elongation factor tu receptor	3		gh3.6	2
	coi1/myc2	3		thylakoid formation1	2
	pr1/pad4	3		gae6	2
	atwrky70/pr1	3		bud1	2
	pr1/coi1	3		atl3	2
	ga3/gst	3		enoyl-acp reductase	2
	ago1/hyl1	3		drh1	2
	ured/uref	3		atf2	2
	eds5/pdf1.2	3		atl2	2
	chi/pal1	3		cs1	2
	npr1/tpi	3		hat3	2
	atr/lig4	3		pip2	2
	atcbf2/atcbf3	3		vtc2	2
	gai/rgl1	3		cyn	2
	cbl/protein kinase 6	3		flavonoid 3'-hydroxylase	2
	lrr1/pyk10	3		cyclase	2
	pdf1.2/ein2	3		wip1	2
	ald1/fmo1	3		pepino	2
	atrap/golden2-like 1	3		ask2	2
	fp/mnp	3		cyclin a1	2
	ap/gr	3		bax inhibitor 1	2
	xi-1/xi-2	3		atpi	2
	ein2/pad4	3		cor15a	2
	3-phosphoglycerate dehydrogenase/serine acetyltransferase	3		taf15	2
	kin1/rd22	3		aig2	2
	abi3/rav2	3		sur2	2
	gst/rps11	3		vps4	2
	myb33/myb65	3		penetration1	2
	lac2/lacs2	3		oxidative signal-inducible1	2
	msh6/ogg1	3		eca1	2
	coi1/rgl3	3		lym2	2
	gluc/pr2	3		afb5	2
	2019-06-03	3		cbf4	2
	drb2/drb4	3		dcp1	2
	20s proteasome alpha subunit b/cax-interacting protein 4	3		aqp1	2
	hfr1/pif3	3		arf10	2
	pathogenesis-related protein 5/translationally controlled tumor protein	3		thf1	2
	aux1/pin1	3		spt16	2
	cop1/hyl1	3		fum1	2
	atcbf1/atcbf2	3		ras-related protein rab11c	2
	atwrky70/pr2	3		cbl-interacting protein kinase 6	2
	nimin1/wrky70	3		dihydrofolate reductase	2
	pr-1/rlk	3		bme3	2
	ein3/etr1	3		elongation factor 1-alpha	2
	sgs3/phosphatidylinositol 3-kinase	3		sumo3	2
	pp2a/tor1	3		hsf1	2
	aco1/pr1	3		mbp	2
	bak1/receptor-like protein kinase	3		vesicle-associated membrane protein 711	2
	atdcl1/atdcl2	3		rangap2	2
	lox2/allene oxide synthase	3		aox1d	2
	wrky15/wrky33	3		wee1	2
	chc1/rop6	3		ubq11	2
	cardiolipin synthase/uridylate kinase	3		atsrs	2
	cp1/vap	3		etr	2
	atsnap33/pathogenesis-related protein 1	3		gae1	2
	ppd2/snrk1.2	3		wer	2
	cat2/phytoalexin deficient 4	3		mitogen-activated protein kinase 4	2
	atapx1/pr-2	3		tip1	2
	bik1/rlk	3		ga5	2
	ein2/sid2	3		gs1	2
	rab18/rd22	3		bri1-associated receptor kinase 1	2
	myc2/ubc8	3		cytochrome p450 51	2
	ap2c1/mkp1	3		pht2	2
	wrky53/wrky6	3		tip2	2
	hy5/hyh	3		tem1	2
	vte1/vte4	3		gc2	2
	hy5/stf1	3		atcdc48a	2
	glutathione s-transferase/rps11	3		sedoheptulose bisphosphatase	2
	eds1/sgt1b	3		rpp27	2
	hsp70/glutamine synthetase	3		rpob	2
	arf3/arf4	3		atbag4	2
	ethylene-insensitive3/myc2	3		pgr5	2
	ltp3/pr1	3		cls	2
	vps20/vps24	3		atf1	2
	mitogen-activated protein kinase/phosphatidylinositol 3-kinase	3		serk4	2
	ein3/ein4	3		n-myristoyltransferase 1	2
	pdf1.2/tga6	3		tatc	2
	rd22/zat10	3		nmt1	2
	ns1/ago2	3		slh1	2
	atdcl2/atdcl4	3		senescence-associated protein	2
	hog1/mitogen-activated protein kinase	3		cs2	2
	ankyrin/npr1	3		chm1	2
	arf6/npr1	3		vh1	2
	cdf1/cdf3	3		irt1	2
	chs/pal1	3		ssrp1	2
	rpm1/rps6	3		csk	2
	npr1/vdac2	3		rpm1 interacting protein 4	2
	crt3/efr	3		nced5	2
	atdcl1/atdcl4	3		lyc	2
	stk/receptor-like kinase	3		loh2	2
	fad2/ssi2	3		sqs	2
	dfr/f3h	3		ttr1	2
	hkt1/kat2	3		tps21	1
	ics2/pr1	3		sqs1	1
	propep1/propep2	3		phs1	1
	zfp5/zfp8	3		atnap	1
	thi4/thic	3		pas2	1
	atp8/atp9	3		ail6	1
	ltp/ltp6	3		zinc finger protein 1	1
	pdf1.2/pyk10	3		cytokinin oxidase	1
	rpm1/protein phosphatase 2c	3		extensin-like protein	1
	ein2/etr1	3		kis	1
	wrky29/wrky6	3		rsh	1
	mekk1/mkk2	3		vip1	1
	pad3/sid2	3		chip	1
	atcbf3/atice1	3		hst	1
	serine palmitoyltransferase/ssp	3		nf-yc1	1
	eds1/mos2	3		phosphoribulokinase	1
	2/tet1	3		nima-related kinase1	1
	atmyb44/ein2	3		peamt	1
	cipk6/mitogen-activated protein kinase	3		rgl	1
	atapx1/pdf1.2	3		arc6	1
	spt/ssp	3		succinic semialdehyde dehydrogenase	1
	em1/rd29b	3		kan	1
	rin4/tir	3		copper transporter 1	1
	ino80/rad51	3		ots1	1
	ntrc/thioredoxin reductase	3		risp	1
	ago4/ago7	3		atpdr12	1
	wrky33/wrky57	3		cpk18	1
	caf1/ccr4	3		squamosa promoter binding protein-like 3	1
	atapx1/pr-5	3		dgl	1
	mitogen-activated protein kinase/phospholipase c	3		sr1	1
	pdk1/tgd2	3		cad1	1
	myc2/pdf1.2	3		s6k1	1
	ap2/erf1	3		s-adenosylmethionine decarboxylase	1
	sag12/sag13	3		p5cs1	1
	stp1/stp2	3		apao	1
	npr1/cat2	3		nrt2	1
	eds5/pad2	3		amt1	1
	abf3/areb1	3		ran gtpase-activating protein 2	1
	20s proteasome alpha subunit b/translationally controlled tumor protein	3		grf10	1
	npr1/ssp	3		anp1	1
	agg2/gcr1	2		slr	1
	npr1/sumo3	2		nrpd1	1
	hrt/sid2	2		dml3	1
	hrt/sag101	2		atwrky53	1
	hsc70-1/sgt1b	2		spermine oxidase	1
	mpk6/myb122	2		atpex10	1
	aba1/jin1	2		ubc2	1
	pr5/thi2.1	2		tps10	1
	ddm1/hub1	2		exonuclease	1
	ald1/win3	2		cbl10	1
	gst/allene oxide synthase	2		serk3	1
	gst1/thi2.1	2		aintegumenta	1
	psba/rbcl	2		9-cis-epoxycarotenoid dioxygenase	1
	atbag4/hsp70	2		atg4	1
	fls2/pr5k	2		hsc70.1	1
	npr1/pr5	2		mdr3	1
	3-hydroxy-3-methylglutaryl coa reductase/pdf1.2	2		nbs1	1
	pex10/pex6	2		gdsl lipase1	1
	ein2/mitogen-activated protein kinase	2		multidrug resistance protein 3	1
	orfb/p40	2		fha	1
	jr2/tat	2		atcipk6	1
	crn/clv2	2		nac2	1
	sos1/sos3	2		bard1	1
	mitogen-activated protein kinase/ssp	2		l1	1
	pdf2.1/pr-1	2		copt5	1
	fls2/pep	2		alternative oxidase 1a	1
	iaa26/iaa27	2		drl1	1
	bak1/mlo3	2		hpt	1
	rpm1 interacting protein 4/sec6	2		tes	1
	cytochrome p450 monooxygenase/max1	2		enolase	1
	acbp3/acbp	2		wak3	1
	gs1/cob	2		irx9	1
	cab1/myc2	2		grf7	1
	pr1/pmr4	2		pdr5	1
	hr3/hr4	2		bor1	1
	pr-2/ssi1	2		pskr1	1
	bgl2/pr-1	2		myb59	1
	g2/g4	2		repressor of silencing1	1
	mea/pr4	2		atsdr1	1
	fls2/npr1	2		pgs1	1
	pr2/ethylene response factor 1	2		anp3	1
	pabp2/pabp	2		gad	1
	tom22/tom40	2		nrt1.1	1
	cs1/da1	2		gcn5	1
	pr-1/thi2.1	2		tyrosylprotein sulfotransferase	1
	acbp2/ethylene-responsive element binding protein	2		hmgr1	1
	mos6/snc1	2		tify8	1
	coi1/rar1	2		aterf15	1
	erf8/mpk3	2		rap	1
	afb5/tir1	2		5'-3' exoribonuclease	1
	irt1/ascorbate peroxidase	2		cyt1	1
	eds5/ein2	2		ecr	1
	erf5/mpk3	2		cas	1
	pad4/wrky40	2		arr5	1
	bgl2/thi2.1	2		rbr1	1
	dreb2a/rab18	2		myb20	1
	pgm/ppt	2		apetala 2	1
	peroxidase 3/npr1	2		atbard1	1
	ltp/thaumatin-like protein	2		ccr-like	1
	receptor-like kinase/ssp	2		protein disulfide isomerase 1	1
	erf8/ethylene-responsive element-binding factor 5	2		nek6	1
	pgr5/ptox	2		rpp8	1
	pr3/protein phosphatase 2c	2		eer5	1
	vtc1/vtc2	2		irx14	1
	drb4/drb5	2		atvsp1	1
	ysl8/ysl7	2		ring1	1
	ataf1/nac1	2		agt1	1
	g2/g3	2		hsc70.3	1
	pabp2/pabp4	2		parp2	1
	clv3/clv2	2		anthocyanidin synthase	1
	ltp3/ltp	2		fdh	1
	jaz8/wrky40	2		atrlp42	1
	hrt/bzip60	2		mai	1
	efr/ssp	2		rgr	1
	pr5/ascorbate peroxidase	2		tmk1	1
	agb1/gcr1	2		retinoblastoma-related 1	1
	importin alpha/snc1	2		eps1	1
	pr3/thi2.1	2		sir3	1
	afb1/pgm	2		teosinte branched1	1
	tir1/wei2	2		tap46	1
	cat1/pr1	2		acidic endochitinase	1
	adr1-l2/snc1	2		ps	1
	erf1/mitogen-activated protein kinase	2		ubc4	1
	rps12/rps6	2
	pdf2.3/pr-1	2
	pr-5/pdx1.3	2
	ics1/pux1	2
	atrab18/pr1	2
	ein2/pad3	2
	clv2/clv1	2
	ein2/coi1	2
	mapkkk3/pr1	2
	pdf1.2/rpm1	2
	acbp1/atebp	2
	pdlp1/actin	2
	eds5/jar1	2
	wrky62/wrky38	2
	eds1/ssp	2
	peroxidase 3/ocp3	2
	gmp1/smt3	2
	rps2/tir	2
	pad3/pad4	2
	pr5k/sfr2	2
	2019-02-01	2
	clv2/crn	2
	jaz8/pad4	2
	pabp2/pab8	2
	max1/cytochrome p450 monooxygenase	2
	hevein-like protein/pr-1	2
	atpdx1.2/atpdx1.3	2
	gst/heme oxygenase 1	2
	clv1/clv3	2
	acbp5/atebp	2
	arp6/hta11	2
	ndr1/eds1	2
	cyclin a1/glutathione s-transferase	2
	pdf1.2/hevein-like protein	2
	sgt1b/skp1	2
	bti2/bti3	2
	elf3/pdk	2
	cpr5/pr3	2
	cyn/glutathione s-transferase	2
	gmp1/pic1	2
	ics1/oxi1	2
	pr-5/thi2.1	2
	axr1/mpk4	2
	acbp2/acbp3	2
	opt1/ysl3	2
	pr5/protein phosphatase 2c	2
	ltp/lipid transfer protein 1	2
	pal2/pr2	2
	atr/ku80	2
	rrtf1/wrky40	2
	jar1/pad3	2
	npr1/thioredoxin	2
	npr1/pad3	2
	pr2/protein phosphatase 2c	2
	ocp3/pad4	2
	wrky8/abi4	2
	constans-like 9/wrky45	2
	csn2/csn5	2
	acs6/coi1	2
	ein2/isochorismate synthase	2
	rpp5/mos5	2
	pr-1/vsp2	2
	frigida/ft	2
	pdf2.1/pdf2.3	2
	bb2/ip	2
	erf3/mitogen-activated protein kinase	2
	acs2/cpk5	2
	deoxyhypusine synthase/eif5a	2
	cerk1/lym2	2
	b73/tps1	2
	erf3/pin2	2
	drh1/ubq11	2
	glycerol-3-phosphate acyltransferase/ssi2	2
	gr/thioredoxin	2
	fad6/ssi2	2
	pabp8/poly(a)-binding protein	2
	rpp5/rps4	2
	max1/nsp1	2
	sur2/phospholipase c	2
	myc2/pen1	2
	clv1/crn	2
	gst1/pr2	2
	atp9/rps3	2
	isochorismate synthase/thaumatin-like protein	2
	atwrky40/vsp2	2
	erf1/npr1	2
	erf1/pal2	2
	rd22/adr1	2
	aig1/aig2	2
	wak1/kapp	2
	glk1/npr1	2
	mos2/snc1	2
	pr-5/npr1	2
	2019-06-01	2
	mpk3/transcription factor	2
	pab2/pabp8	2
	hsp60/nuc	2
	mekk1/pr1	2
	atwrky40/pr3	2
	bt1/bt2	2
	pathogenesis-related protein 1/pr2	2
	atwrky18/pdf1.2	2
	atmkk7/atmpk3	2
	atwrky40/sid2	2
	por/protochlorophyllide oxidoreductase	2
	saul1/tir	2
	axr1/erf1	2
	pr-2/npr1	2
	pen2/nsl1	2
	coi1/jaz9	2
	pad2/npr1	2
	fls/pal1	2
	rpm1/snc1	2
	bak1/pr5	2
	aco1/etr1	2
	gst/pr1	2
	aco1/ers	2
	tps1/thioredoxin	2
	erf3/pr-5	2
	rar1/eds1	2
	pr1/alternative oxidase	2
	bgl2/pr1	2
	bcat4/mam1	2
	acd6/win2	2
	acbp5/acyl-coa-binding protein	2
	acs6/eds1	2
	acbp1/acbp5	2
	pr1/flagellin-sensitive 2	2
	ein2/pathogenesis-related protein 1	2
	ics1/mapkkk3	2
	catalase 3/pathogenesis-related protein 2	2
	ataf2/nac1	2
	jar1/pad2	2
	acbp1/ethylene-responsive element binding protein	2
	wrky62/histone deacetylase 19	2
	chalcone synthase/cryptochrome 1	2
	psba/psbo	2
	ctr1/eto1	2
	lipid transfer protein/thioredoxin	2
	ctr1/ein3	2
	ltp1/ltp5	2
	pr-5/mitogen-activated protein kinase	2
	abi3/ap2	2
	cyclophilin/thioredoxin	2
	pr-3/hevein-like protein	2
	peroxidase 3/ein2	2
	hsf1/transcription factor	2
	bip/hrt	2
	npr1/ttg	2
	pabp4/poly(a)-binding protein	2
	pad4/rin4	2
	bip/cytochrome p450	2
	eil1/tir1	2
	acc/cad4	2
	c4h/hct	2
	mitogen-activated protein kinase/npr1	2
	gst1/pr1	2
	ltp1/ltp4	2
	atwrky60/pr3	2
	ar2/rps4	2
	ethylene-responsive element-binding factor 5/mpk3	2
	dxs/isopentenyl diphosphate isomerase	2
	gr/gsh1	2
	ddm1/snc1	2
	chm1/actin	2
	adp-ribosylation factor/senescence-associated protein	2
	pds/chalcone synthase	2
	mpk3/myb51	2
	hevein-like protein/coi1	2
	atwrky60/sid2	2
	eds1/saul1	2
	cpr5/pathogenesis-related gene 1	2
	erf5/mpk6	2
	sid2/pad4	2
	jaz1/zim	2
	lox1/pathogenesis-related protein 1	2
	acs2/cpk11	2
	atr1/pr1	2
	rbcl/rpoc1	2
	rin4/win3	2
	drb1/drb2	2
	acbp1/acbp2	2
	toc1/wrky45	2
	erf8/mpk6	2
	ndr1/rpm1	2
	agg2/gpa1	2
	pic1/smt3	2
	erf5/erf8	2
	ald1/hwi1	2
	bik1/pep	2
	eif(iso)4e/poly(a)-binding protein	2
	acd6/win3	2
	constans-like 9/npr1	2
	pr1/ascorbate peroxidase	2
	hsp70/rpm1	2
	pr-1/lipoxygenase 1	2
	myb122/pen3	2
	allene oxide synthase/lipoxygenase 2	2
	npr1/rar1	2
	ein2/mpk3	2
	bgl2/pr5	2
	fb/fum1	2
	ald1/win1	2
	1-aminocyclopropane-1-carboxylate oxidase/thaumatin-like protein	2
	chalcone synthase/phytoene desaturase	2
	acbp3/acyl-coa-binding protein	2
	edr1/ers	2
	6/importin alpha	2
	pr-5/ssi1	2
	npr1/ascorbate peroxidase	2
	hrt/crt1	2
	ocp3/coi1	2
	pin2/pr-5	2
	pdf2.1/pr-4	2
	agg1/gpa1	2
	shn1/shn3	2
	receptor-like kinase/serk1	2
	pad4/rps4	2
	acs7/wip1	2
	ascorbate peroxidase/monodehydroascorbate reductase	2
	acbp4/acyl-coa-binding protein	2
	hta9/pie1	2
	f3h/gst	2
	pr5/rpm1	2
	bt1/bt4	2
	mlo3/mrh1	2
	atpd/rpob	2
	cpr5/pdf1.2	2
	wrky38/histone deacetylase 19	2
	chs/phytoene desaturase	2
	acs2/lox3	2
	atsnap33/sid2	2
	ga5/gc2	2
	gst1/pr5	2
	skp1/ankyrin repeat protein	2
	fls2/mitogen-activated protein kinase	2
	ccd8/max1	2
	ar2/rps6	2
	tat/tatc	2
	aba1/atmyc2	2
	clv3/receptor-like protein kinase 2	2
	clv2/receptor-like protein kinase 2	2
	eds1/rrtf1	2
	abi5/rgs1	2
	ein3/tir1	2
	aoc3/pr-1	2
	ago10/dcl4	2
	nhl3/rps2	2
	lig4/parp1	2
	c4h/f5h	2
	acbp2/acyl-coa-binding protein	2
	pab2/pabp4	2
	rar1/pad4	2
	f5h/hct	2
	coi1/pathogenesis-related gene 1	2
	rar1/rin4	2
	dcl1/rdr6	2
	acs2/cpk6	2
	receptor-like protein kinase/clv2	2
	atr/ku70	2
	pabp8/pabp	2
	crn/receptor-like protein kinase 2	2
	pdlp1/myosin	2
	pad4/sgt1b	2
	cytochrome p450/cytochrome p450 51	2
	atr/histone h1	2
	rar1/mos5	2
	pr2/ascorbate peroxidase	2
	ltp/thioredoxin	2
	pr-4/win2	2
	receptor-like kinase/receptor-like protein kinase	2
	hsp70-1/phytoene desaturase	2
	acbp/atebp	2
	gst/mdhar	2
	ataf1/gst1	2
	constans-like 9/constans	2
	ago2/pds	2
	atpr1/atrab18	2
	clv1/rlk	2
	pdf2.3/pr-4	2
	mpk6/nitrate reductase 1	2
	coi1/rin4	2
	atadh/atpr1	2
	mekk1/rps5	2
	atrab8/bti3	2
	rlk/serk1	2
	lip2/lip1	2
	atprp4/ltp	2
	ein2/mkk2	2
	pen3/pin3	2
	atpd/tuf	2
	ctr1/ein2	2
	bgl2/gst1	2
	fls2/sfr2	2
	phytoalexin deficient 4/sid2	2
	atmkk7/atmpk6	2
	constans/wrky45	2
	pabp4/pab2	2
	hevein-like protein/pdf1.2	2
	pen2/synaptotagmin 1	2
	erf8/transcription factor	2
	ltp2/ltp1	2
	mla10/rangap2	2
	pabp2/poly(a)-binding protein	2
	bt2/bt4	2
	gh3.6/pr-1	2
	sid2/eds5	2
	pab8/pab2	2
	aoc3/tga5	2
	pr-1/wrky33	2
	mkp1/mitogen-activated protein kinase	2
	pip1/pip2	2
	rga/rpp13	2
	lip2/pls	2
	eil1/ora59	2
	hr2/hr4	2
	lox3/pr1	2
	jaz8/wrky18	2
	pr-4/win1	2
	sgt1b/mos5	2
	ataf2/gst1	2
	ocp3/ein2	2
	lipoxygenase 1/pathogenesis-related protein 1	2
	hta9/sef	2
	erf2/tga5	2
	pdf1.2/flagellin-sensitive 2	2
	pad4/rps2	2
	myb51/pen2	2
	atsnap33/npr1	2
	adp-ribosylation factor/actin	2
	csk/histidine kinase	2
	ics1/npr4	2
	rps5/tir	2
	erf3/mkk2	2
	drb1/drb3	2
	ltp/mitogen-activated protein kinase	2
	erf3/pr-2	2
	3/cals1	2
	s-adenosylmethionine synthetase/actin	2
	prx33/rbohf	2
	bak1/ef-tu	2
	lipid transfer protein 1/profilin	2
	chi/wrky70	2
	shn2/shn3	2
	ein2/erf3	2
	cer6/gl1	2
	psba/rpoc1	2
	acbp2/acbp	2
	pcs1/cid1	2
	coi1/pao1	2
	pr1/histone deacetylase 19	2
	mpk3/pen3	2
	acc oxidase/cad4	2
	atrbohc/actin	2
	coi1/eds1	2
	pabp2/pabp8	2
	pen1/edr1	2
	acs6/cpk6	2
	fpa/mnp	2
	pr-1/peroxidase 3	2
	gae1/pectinase	2
	wrky40/wrky18	2
	sid2/wrky18	2
	argonaute 4/drb3	2
	pad4/ndr1	2
	acbp/ethylene-responsive element binding protein	2
	parp1/histone h1	2
	rab/actin	2
	clv1/receptor-like kinase	2
	acs6/pad4	2
	pk/mitogen-activated protein kinase	2
	mpk6/pen2	2
	npr1/wrky18	2
	hta11/sef	2
	dehydroascorbate reductase/sedoheptulose bisphosphatase	2
	lcb2/spt	2
	ago1/cyclophilin 40	2
	peroxidase 3/coi1	2
	clv2/receptor-like protein kinase	2
	rin4/protein phosphatase 2c	2
	mekk1/rin4	2
	acbp4/acbp5	2
	eif4e/poly(a)-binding protein	2
	pab8/pabp	2
	gae6/pectinase	2
	aba2/atmyc2	2
	cob/deoxyhypusine synthase	2
	gai/ram1	2
	rbohf/sid2	2
	frk1/npr1	2
	ar2/rps12	2
	mos3/importin alpha	2
	mkk2/mpk3	2
	pr-1/vsp1	2
	pab4/pab2	2
	ap1/soc1	2
	dxr/isopentenyl diphosphate isomerase	2
	atl2/atl3	2
	ssrp1/spt16	2
	hevein-like protein/eds5	2
	bes1/pdf1.2	2
	nac1/nam	2
	snap33/synaptotagmin 1	2
	6/rdr1	2
	isph/phytoene desaturase	2
	rd22/rd26	2
	fri/ft	2
	npr1/toc1	2
	ora59/pr-1	2
	anr1/myb115	2
	pr5/zeaxanthin epoxidase	2
	atrbohd/oxi1	2
	tir1/ein3	2
	mlo3/pr5	2
	voz1/voz2	2
	atp8/rnl	2
	erf5/pr-1	2
	npr1/glk2	2
	acs6/cpk11	2
	acs6/myc2	2
	chs/gst	2
	bgt/allene oxide synthase	2
	bti1/bti3	2
	g3/g4	2
	agg1/gcr1	2
	atwrky18/pr3	2
	rps6/tir	2
	bax inhibitor 1/bzip60	2
	atebp/acyl-coa-binding protein	2
	rps5/protein phosphatase 2c	2
	atrab8/bti1	2
	eds5/pad3	2
	pap5/pr1	2
	hat2/hat1	2
	ago1/dcl3	2
	lfy/soc1	2
	gai/rad1	2
	ino80/actin	2
	npr1/coi1	2
	ocp3/pr-1	2
	3-hydroxy-3-methylglutaryl coa reductase/pr-1	2
	bip/gamma-glutamylcysteine synthetase	2
	ku80/parp1	2
	pao1/pr-1	2
	cdc2/wee1	2
	aba2/jin1	2
	shn1/shn2	2
	pdf1.2/protein phosphatase 2c	2
	cyclophilin 40/protein phosphatase 5	2
	ics1/pux2	2
	squalene synthase/beta-amyrin synthase	2
	thic/thi1	2
	ttg2/ttg	2
	jaz9/zim	2
	ndr1/eds5	2
	rar1/eds5	2
	nsl1/pen2	2
	pdk/rps9	2
	pabp4/pabp	2
	hrt/eds1	2
	ago4/rdr6	2
	rab/ras-related protein rab11c	2
	sid2/vsp2	2
	hub1/snc1	2
	acs6/npr1	2
	pr-1/rcy1	2
	acc/acs6	2
	pr1/ssp	2
	ill1/tir1	2
	chi/pr-1	2
	gsnor/snrk2.6	2
	clavata3/rpk2	2
	pr3/sid2	2
	bgt/thioredoxin	2
	pdf1.2/pdf2.1	2
	elf3/rps14	2
	pabp/eif(iso)4e	2
	pep/bik1	2
	1-aminocyclopropane-1-carboxylate oxidase/pr4	2
	erf1/mpk4	2
	profilin/thaumatin-like protein	2
	rar1/rps2	2
	ktf1/suvr2	2
	pen3/synaptotagmin 1	2
	cbf1/pr5	2
	crl/cul3	2
	eds1/jaz8	2
	acbp2/acbp5	2
	isochorismate synthase/zeaxanthin epoxidase	2
	actin/elongation factor 1-alpha	2
	eds1/myc2	2
	pr1/ethylene response factor 1	2
	nced3/rd26	2
	atp9/rnl	2
	ora59/erf5	2
	cn/tir	2
	alternative oxidase/pathogenesis-related protein 1	2
	serk1/receptor-like kinase	2
	cor15a/rd29b	2
	rar1/sr33	2
	nced3/wrky33	2
	pr2/rpm1	2
	acbp3/atebp	2
	4/npr1	2
	pr1/eds5	2
	acs6/cpk5	2
	hat1/hat2	2
	pal4/pr1	2
	jaz8/rrtf1	2
	histone deacetylase 6/pr1	2
	hevein-like protein/pr-5	2
	hevein-like/vh1	2
	nced3/rd22	2
	gsh1/gst	2
	deoxyhypusine synthase/eif-5a	2
	erf3/mpk3	2
	ask2/ssp	2
	cdc48/ics1	2
	arf10/tir1	2
	ago4/sgs3	2
	ccoaomt/f5h	2
[truncated: 2,236 more rows]

## Sheet: Manihot esculenta (me)
Supplementary material 5: Using keywords to look for all described interactions on one subject. (Second case study report).
The information here embrace the total proteins, co-occurrences and terms mapped by LAITOR4HPC in Manihot esculenta. In order to accomplish that, the biotic stress related abstract set was analyzed under the taxid filter (Manihot esculenta – Taxonomy ID: 3983). The analysed corpus is representative of MEDLINE database until June 2017. (A) The ammount of co-occurrences for each type of interaction…
	# Interaction_type	# Total
(A)	INT_1	3
	INT_2	29
	INT_3	76
	INT_4	121
(B)	CO-OCCURRENCES			PROTEINS			TERMS
	# Non-redundant	# Total		# Non-redundant	# Total		# Non-redundant	# Total
	68	229		39	458		16	61
	# Co-occurrences	# Repetitions		# Co-occurrences	# Repetitions		# Co-occurrences	# Repetitions
TOP 10 (Considered for 5 or more repetition, less is cosidered alred very low)	rps2/rps4	48		RPS2	62		activity|binding|	8
	atpb/rbcl	11		RPS4	56		induced|upregulates|	8
	psaa/psab	11		rbcL	49		activity|	7
	rps2/rps3	11		matK	25		required|	5
	matk/rbcl	10		atpB	21		suppressor|	5
	accd/rbcl	9		Rps3	19		encoding|	4
	ndhd/psbl	9		psaB	17		mediated|	4
	psbe/psbf	7		psbA	17		deletion|	4
	peta/petd	6		psaA	16		suppress|	2
	rps3/rps8	6		PsbE	11		requires|	2
	atpb/matk	4		PsbF	10		requirements|recognition|	2
	matk/ndhf	4		accD	9		influence|	2
	psba/psbd	4		ndhD	9		cleavage|	2
	psba/rbcl	4		psbL	9		carries|control|	2
	ndhb/rps7	3		rps7	9		suppressed|	2
	psaa/psba	3		Rps8	9		blocks|encoding|	2
	psac/psai	3		rpoB	8
	psba/psbb	3		petD	7
	psbe/psbi	3		PsaI	7
	psbf/psbi	3		rpl16	7
	psbh/rbcl	3		rpoC1	7
	rbcl/rpoc1	3		ndhF	6
	rps12/rps4	3		petA	6
	rps12/rps7	3		PsbI	6
	rps2/rps8	3		rps12	6
	matk/rpl16	2		petB	5
	matk/rps16	2		PsaC	5
	ndhf/rps16	2		PsaJ	5
	psab/psai	2		psbB	5
	psab/psaj	2		atpA	4
	psai/psaj	2		psbD	4
	psba/rpoc1	2		psbH	4
	rbcl/rpob	2		rps16	4
	rps3/rps4	2		atpE	3
	atpa/petb	1		ndhB	3
	atpa/rbcl	1		RuBisCo large subunit	3
	atpa/rpl16	1		atpI	2
	atpa/rpob	1		maturase K	2
	atpb/atpe	1		psbK	1
	atpb/petb	1
	atpb/rpl16	1
	atpb/rpob	1
	atpb/rps4	1
	atpb/rps7	1
	atpe/rps4	1
	atpe/rps7	1
	atpi/rbcl	1
	matk/rpob	1
	matk/rpoc1	1
	maturase k/rbcl	1
	petb/rbcl	1
	petb/rpl16	1
	petb/rpob	1
	petd/psbe	1
	psaa/rbcl	1
	psab/psaa	1
	psab/psac	1
	psac/psaj	1
	psba/psbk	1
	psbb/psbh	1
	psbb/rbcl	1
	rbcl/rpl16	1
	rpl16/rpob	1
	rpob/rpoc1	1
	rps4/rps7	1
	rubisco large subunit/atpi	1
	rubisco large subunit/matk	1
	rubisco large subunit/maturase k	1

## Sheet: Cicer arietinum (ca)
Supplementary material 5: Using keywords to look for all described interactions on one subject. (Second case study report).
The information here embrace the total proteins, co-occurrences and terms mapped by LAITOR4HPC in Cicer arietinum. In order to accomplish that, the biotic stress related abstract set was analyzed under the taxid filter (Cicer arietinum – Taxonomy ID: 3827). The analysed corpus is representative of MEDLINE database until June 2017. (A) The ammount of co-occurrences for each type of interaction is …
	# Interaction_type	# Total
(A)	INT_1	3
	INT_2	32
	INT_3	80
	INT_4	121
(B)	CO-OCCURRENCES			PROTEINS			TERMS
	# Non-redundant	# Total		# Non-redundant	# Total		# Non-redundant	# Total
	68	229		39	458		18	67
	# Co-occurrences	# Repetitions		# Co-occurrences	# Repetitions		# Co-occurrences	# Repetitions
TOP 10 (Considered for 5 or more repetition, less is cosidered alred very low)	rps2/rps4	48		RPS2	62		induced|upregulates|	8
	atpb/rbcl	11		RPS4	56		activity|binding|	8
	psaa/psab	11		rbcL	49		activity|	7
	rps2/rps3	11		matK	25		suppressor|	5
	matk/rbcl	10		atpB	21		required|	5
	accd/rbcl	9		Rps3	19		mediated|	4
	ndhd/psbl	9		psaB	17		deletion|	4
	psbe/psbf	7		psbA	17		encoding|	4
	peta/petd	6		psaA	16		deletion|carried|	4
	rps3/rps8	6		PsbE	11		suppressed|	2
	atpb/matk	4		PsbF	10		blocks|encoding|	2
	matk/ndhf	4		accD	9		requirements|recognition|	2
	psba/psbd	4		ndhD	9		cleavage|	2
	psba/rbcl	4		psbL	9		suppress|	2
	ndhb/rps7	3		rps7	9		influence|	2
	psaa/psba	3		Rps8	9		carries|control|	2
	psac/psai	3		rpoB	8		requires|	2
	psba/psbb	3		petD	7		up-regulated|	2
	psbe/psbi	3		PsaI	7
	psbf/psbi	3		rpl16	7
	psbh/rbcl	3		rpoC1	7
	rbcl/rpoc1	3		ndhF	6
	rps12/rps4	3		petA	6
	rps12/rps7	3		PsbI	6
	rps2/rps8	3		rps12	6
	matk/rpl16	2		petB	5
	matk/rps16	2		PsaC	5
	ndhf/rps16	2		PsaJ	5
	psab/psai	2		psbB	5
	psab/psaj	2		atpA	4
	psai/psaj	2		psbD	4
	psba/rpoc1	2		psbH	4
	rbcl/rpob	2		rps16	4
	rps3/rps4	2		atpE	3
	atpa/petb	1		ndhB	3
	atpa/rbcl	1		RuBisCo large subunit	3
	atpa/rpl16	1		atpI	2
	atpa/rpob	1		maturase K	2
	atpb/atpe	1		psbK	1
	atpb/petb	1
	atpb/rpl16	1
	atpb/rpob	1
	atpb/rps4	1
	atpb/rps7	1
	atpe/rps4	1
	atpe/rps7	1
	atpi/rbcl	1
	matk/rpob	1
	matk/rpoc1	1
	maturase k/rbcl	1
	petb/rbcl	1
	petb/rpl16	1
	petb/rpob	1
	petd/psbe	1
	psaa/rbcl	1
	psab/psaa	1
	psab/psac	1
	psac/psaj	1
	psba/psbk	1
	psbb/psbh	1
	psbb/rbcl	1
	rbcl/rpl16	1
	rpl16/rpob	1
	rpob/rpoc1	1
	rps4/rps7	1
	rubisco large subunit/atpi	1
	rubisco large subunit/matk	1
	rubisco large subunit/maturase k	1

## Sheet: Lotus japonicus (lj)
Supplementary material 5: Using keywords to look for all described interactions on one subject. (Second case study report).
The information here embrace the total proteins, co-occurrences and terms mapped by LAITOR4HPC in Lotus japonicus. In order to accomplish that, the biotic stress related abstract set was analyzed under the taxid filter (Lotus japonicus – Taxonomy ID: 34305). The analysed corpus is representative of MEDLINE database until June 2017. (A) The ammount of co-occurrences for each type of interaction is…
	# Interaction_type	# Total
(A)	INT_1	4
	INT_2	31
	INT_3	78
	INT_4	124
(B)	CO-OCCURRENCES			PROTEINS			TERMS
	# Non-redundant	# Total		# Non-redundant	# Total		# Non-redundant	# Total
	71	237		42	474		17	66
	# Co-occurrences	# Repetitions		# Co-occurrences	# Repetitions		# Co-occurrences	# Repetitions
TOP 10 (Considered for 5 or more repetition, less is cosidered alred very low)	RPS2/RPS4	48		RPS2	62		induced|upregulates|	8
	atpB/rbcL	11		RPS4	56		activity|binding|	8
	PSAA/psaB	11		rbcL	50		deletion|	7
	Rps2/Rps3	11		matK	25		activity|	7
	matK/rbcL	10		atpB	21		required|	5
	accD/rbcL	9		Rps3	19		suppressor|	5
	ndhD/psbL	9		psaB	17		encoding|	4
	psbE/psbF	7		psbA	17		mediated|	4
	petA/petD	6		PSAA	16		carries|control|	2
	Rps3/Rps8	6		PsbE	11		cleavage|	2
	atpB/matK	4		PsbF	10		suppressed|	2
	cytochrome b6/petG	4		accD	9		blocks|encoding|	2
	matK/ndhF	4		ndhD	9		suppress|	2
	psbA/psbD	4		psbL	9		requires|	2
	psbA/rbcL	4		rps7	9		requirements|recognition|	2
	ndhB/rps7	3		Rps8	9		influence|	2
	psaA/psbA	3		psbB	8		Requirement|stabilization|	2
	PsaC/PsaI	3		petD	7
	psbA/psbB	3		PsaI	7
	PsbE/PsbI	3		rpl16	7
	PsbF/PsbI	3		rpoB	7
	psbH/rbcL	3		ndhF	6
	PSII-H/psbB	3		petA	6
	rbcL/rpoC1	3		PsbI	6
	Rps12/Rps4	3		rpoC1	6
	rps12/rps7	3		Rps12	6
	Rps2/Rps8	3		cytochrome b6	5
	matK/rpL16	2		petB	5
	matK/rps16	2		petG	5
	ndhF/rps16	2		PsaC	5
	PsaB/PsaI	2		PsaJ	5
	PsaB/PsaJ	2		atpA	4
	PsaI/PsaJ	2		psbD	4
	psbA/rpoC1	2		psbH	4
	rbcL/rpoB	2		PSII-H	4
	Rps3/Rps4	2		rps16	4
	atpA/petB	1		atpE	3
	atpA/rbcL	1		ndhB	3
	atpA/rpl16	1		RuBisCo large subunit	3
	atpA/rpoB	1		atpI	2
	atpB/atpE	1		maturase K	2
	atpB/petB	1		psbK	1
	atpB/rpl16	1
	atpB/rpoB	1
	atpB/rps4	1
	atpB/rps7	1
	atpE/rps4	1
	atpE/rps7	1
	atpI/rbcL	1
	matK/rpoB	1
	matK/rpoC1	1
	maturase K/rbcL	1
	petB/rbcL	1
	petB/rpl16	1
	petB/rpoB	1
	PetD/PsbE	1
	PetG/cytochrome b6	1
	psaA/rbcL	1
	PSAB/psaA	1
	PsaB/PsaC	1
	PsaC/PsaJ	1
	psbA/psbK	1
	psbB/psbH	1
	psbB/rbcL	1
	PSII-H/rbcL	1
	rbcL/rpl16	1
	rpl16/rpoB	1
	rps4/rps7	1
	Rubisco Large Subunit/atpI	1
	RuBisCo large subunit/matK	1
	RuBisCo large subunit/maturase K	1

## Sheet: Phaseolus vulgaris (pv)
Supplementary material 5: Using keywords to look for all described interactions on one subject. (Second case study report).
The information here embrace the total proteins, co-occurrences and terms mapped by LAITOR4HPC in Phaseolus vulgaris. In order to accomplish that, the biotic stress related abstract set was analyzed under the taxid filter (Phaseolus vulgaris – Taxonomy ID: 3885). The analysed corpus is representative of MEDLINE database until June 2017. (A) The ammount of co-occurrences for each type of interacti…
	# Interaction_type	# Total
(A)	INT_1	3
	INT_2	29
	INT_3	74
	INT_4	118
(B)	CO-OCCURRENCES			PROTEINS			TERMS
	# Non-redundant	# Total		# Non-redundant	# Total		# Non-redundant	# Total
	64	224		38	448		16	61
	# Co-occurrences	# Repetitions		# Co-occurrences	# Repetitions		# Co-occurrences	# Repetitions
TOP 10 (Considered for 5 or more repetition, less is cosidered alred very low)	RPS2/RPS4	48		RPS2	62		activity|binding|	8
	atpB/rbcL	11		RPS4	56		induced|upregulates|	8
	PSAA/psaB	11		rbcL	49		activity|	7
	Rps2/Rps3	11		matK	23		required|	5
	matK/rbcL	10		atpB	21		suppressor|	5
	accD/rbcL	9		Rps3	19		encoding|	4
	ndhD/psbL	9		psaB	17		deletion|	4
	psbE/psbF	7		psbA	17		mediated|	4
	petA/petD	6		psaA	16		suppress|	2
	PsbE/PsbI	6		PsbE	11		cleavage|	2
	Rps3/Rps8	6		psbF	10		requires|	2
	atpB/matK	4		accD	9		carries|control|	2
	matK/ndhF	4		ndhD	9		influence|	2
	psbA/psbD	4		psbL	9		requirements|recognition|	2
	psbA/rbcL	4		rps7	9		blocks|encoding|	2
	ndhB/rps7	3		Rps8	9		suppressed|	2
	psaA/psbA	3		petD	7
	PsaC/PsaI	3		PsaI	7
	psbA/psbB	3		rpl16	7
	psbH/rbcL	3		rpoB	7
	rbcL/rpoC1	3		petA	6
	Rps12/Rps4	3		PsbI	6
	rps12/rps7	3		rpoC1	6
	Rps2/Rps8	3		Rps12	6
	matK/rpL16	2		petB	5
	PsaB/PsaI	2		PsaC	5
	PsaB/PsaJ	2		PsaJ	5
	PsaI/PsaJ	2		psbB	5
	psbA/rpoC1	2		atpA	4
	rbcL/rpoB	2		ndhF	4
	Rps3/Rps4	2		psbD	4
	atpA/petB	1		psbH	4
	atpA/rbcL	1		atpE	3
	atpA/rpl16	1		ndhB	3
	atpA/rpoB	1		RuBisCo large subunit	3
	atpB/atpE	1		atpI	2
	atpB/petB	1		maturase K	2
	atpB/rpl16	1		psbK	1
	atpB/rpoB	1
	atpB/rps4	1
	atpB/rps7	1
	atpE/rps4	1
	atpE/rps7	1
	atpI/rbcL	1
	matK/rpoB	1
	matK/rpoC1	1
	maturase K/rbcL	1
	petB/rbcL	1
	petB/rpl16	1
	petB/rpoB	1
	PetD/PsbE	1
	psaA/rbcL	1
	PSAB/psaA	1
	PsaB/PsaC	1
	PsaC/PsaJ	1
	psbA/psbK	1
	psbB/psbH	1
	psbB/rbcL	1
	rbcL/rpl16	1
	rpl16/rpoB	1
	rps4/rps7	1
	Rubisco Large Subunit/atpI	1
	RuBisCo large subunit/matK	1
	RuBisCo large subunit/maturase K	1

## Sheet: Glycine max (gm)
Supplementary material 5: Using keywords to look for all described interactions on one subject. (Second case study report).
The information here embrace the total proteins, co-occurrences and terms mapped by LAITOR4HPC in Glycine max. In order to accomplish that, the biotic stress related abstract set was analyzed under the taxid filter (Glycine max – Taxonomy ID: 3847) The analysed corpus is representative of MEDLINE database until June 2017. (A) The ammount of co-occurrences for each type of interaction is describe,…
	# Interaction_type	# Total
(A)	INT_1	4
	INT_2	30
	INT_3	77
	INT_4	121
(B)	CO-OCCURRENCES			PROTEINS			TERMS
	# Non-redundant	# Total		# Non-redundant	# Total		# Non-redundant	# Total
	70	232		42	464		17	64
	# Co-occurrences	# Repetitions		# Co-occurrences	# Repetitions		# Co-occurrences	# Repetitions
TOP 10 (Considered for 5 or more repetition, less is cosidered alred very low)	RPS2/RPS4	44		rps2	58		activity|binding|	8
	atpB/rbcL	11		rps4	51		activity|	7
	PSAA/psaB	11		rbcl	50		deletion|	7
	Rps2/Rps3	11		matk	25		induced|upregulates|	6
	matK/rbcL	10		atpb	21		suppressor|	5
	accD/rbcL	9		rps3	19		required|	5
	ndhD/psbL	9		psba	17		encoding|	4
	psbE/psbF	7		psab	17		mediated|	4
	petA/petD	6		psaa	16		suppress|	2
	PsbE/PsbI	6		psbe	11		carries|control|	2
	Rps3/Rps8	6		psbf	10		influence|	2
	atpB/matK	4		rps8	9		requires|	2
	cytochrome b6/petG	4		accd	9		cleavage|	2
	matK/ndhF	4		ndhd	9		Requirement|stabilization|	2
	psbA/psbD	4		psbl	9		blocks|encoding|	2
	psbA/rbcL	4		rps7	9		suppressed|	2
	ndhB/rps7	3		psbb	8		requirements|recognition|	2
	psaA/psbA	3		psai	7
	PsaC/PsaI	3		rpl16	7
	psbA/psbB	3		petd	7
	psbH/rbcL	3		rpob	7
	PSII-H/psbB	3		psbi	6
	rbcL/rpoC1	3		rpoc1	6
	rps12/rps7	3		peta	6
	Rps2/Rps8	3		ndhf	6
	matK/rpL16	2		cytochrome b6	5
	matK/rps16	2		rps12	5
	ndhF/rps16	2		psaj	5
	PsaB/PsaI	2		petg	5
	PsaB/PsaJ	2		psac	5
	PsaI/PsaJ	2		petb	5
	psbA/rpoC1	2		psii-h	4
	rbcL/rpoB	2		psbh	4
	Rps12/Rps4	2		rps16	4
	Rps3/Rps4	2		atpa	4
	atpA/petB	1		psbd	4
	atpA/rbcL	1		rubisco large subunit	3
	atpA/rpl16	1		atpe	3
	atpA/rpoB	1		ndhb	3
	atpB/atpE	1		maturase k	2
	atpB/petB	1		atpi	2
	atpB/rpl16	1		psbk	1
	atpB/rpoB	1
	atpB/rps4	1
	atpB/rps7	1
	atpE/rps4	1
	atpE/rps7	1
	atpI/rbcL	1
	matK/rpoB	1
	matK/rpoC1	1
	maturase K/rbcL	1
	petB/rbcL	1
	petB/rpl16	1
	petB/rpoB	1
	PetD/PsbE	1
	PetG/cytochrome b6	1
	psaA/rbcL	1
	PSAB/psaA	1
	PsaB/PsaC	1
	PsaC/PsaJ	1
	psbA/psbK	1
	psbB/psbH	1
	psbB/rbcL	1
	PSII-H/rbcL	1
	rbcL/rpl16	1
	rpl16/rpoB	1
	rps4/rps7	1
	Rubisco Large Subunit/atpI	1
	RuBisCo large subunit/matK	1
	RuBisCo large subunit/maturase K	1

## Sheet: Brachypodium distachyon (bd)
Supplementary material 5: Using keywords to look for all described interactions on one subject. (Second case study report).
The information here embrace the total proteins, co-occurrences and terms mapped by LAITOR4HPC in Brachypodium distachyon. In order to accomplish that, the biotic stress related abstract set was analyzed under the taxid filter (Brachypodium distachyon – Taxonomy ID: 15368) The analysed corpus is representative of MEDLINE database until June 2017. (A) The ammount of co-occurrences for each type of…
	# Interaction_type	# Total
(A)	INT_1	3
	INT_2	29
	INT_3	72
	INT_4	117
(B)	CO-OCCURRENCES			PROTEINS			TERMS
	# Non-redundant	# Total		# Non-redundant	# Total		# Non-redundant	# Total
	64	218		38	442		16	61
	# Co-occurrences	# Repetitions		# Co-occurrences	# Repetitions		# Co-occurrences	# Repetitions
TOP 10 (Considered for 5 or more repetition, less is cosidered alred very low)	RPS2/RPS4	48		RPS2	62		activity|binding|	8
	atpB/rbcL	11		RPS4	56		induced|upregulates|	8
	PSAA/PSAB	11		rbcL	40		activity|	7
	Rps2/Rps3	11		matK	25		suppressor|	5
	matK/rbcL	10		atpB	24		required|	5
	ndhD/psbL	9		Rps3	19		deletion|	4
	psbE/psbF	7		psbA	17		encoding|	4
	petA/petD	6		PSAA	16		mediated|	4
	PsbE/PsbI	6		psaB	15		suppressed|	2
	Rps3/Rps8	6		PsbE	11		influence|	2
	atpB/matK	4		PsbF	10		suppress|	2
	matK/ndhF	4		Rps8	9		blocks|encoding|	2
	psbA/psbD	4		rps7	9		requirements|recognition|	2
	psbA/rbcL	4		psbL	9		requires|	2
	atpA/atpB	3		ndhD	9		cleavage|	2
	ndhB/ndhH	3		rpoB	8		up-regulated|	2
	ndhB/rps7	3		rpoC1	7
	PsaC/PsaI	3		rpl16	7
	psbA/psbB	3		petD	7
	psbH/rbcL	3		atpA	7
	rbcL/rpoC1	3		Rps12	6
	Rps12/Rps4	3		PsbI	6
	rps12/rps7	3		petA	6
	Rps2/Rps8	3		ndhF	6
	matK/rpL16	2		ndhB	6
	matK/rps16	2		psbB	5
	ndhF/rps16	2		PsaI	5
	PsaB/PsaI	2		petB	5
	psbA/rpoC1	2		rps16	4
	rbcL/rpoB	2		psbH	4
	Rps3/Rps4	2		psbD	4
	atpA/petB	1		PsaC	4
	atpA/rbcL	1		RuBisCo large subunit	3
	atpA/rpl16	1		ndhH	3
	atpA/rpoB	1		atpE	3
	atpB/atpE	1		maturase K	2
	atpB/petB	1		atpI	2
	atpB/rpl16	1		psbK	1
	atpB/rpoB	1
	atpB/rps4	1
	atpB/rps7	1
	atpE/rps4	1
	atpE/rps7	1
	atpI/rbcL	1
	matK/rpoB	1
	matK/rpoC1	1
	maturase K/rbcL	1
	petB/rbcL	1
	petB/rpl16	1
	petB/rpoB	1
	PetD/PsbE	1
	psaA/rbcL	1
	PSAB/psaA	1
	PsaB/PsaC	1
	psbA/psbK	1
	psbB/psbH	1
	psbB/rbcL	1
	rbcL/rpl16	1
	rpl16/rpoB	1
	rpoB/rpoC1	1
	rps4/rps7	1
	Rubisco Large Subunit/atpI	1
	RuBisCo large subunit/matK	1
	RuBisCo large subunit/maturase K	1

## Sheet: Zea mays (zm)
Supplementary material 5: Using keywords to look for all described interactions on one subject. (Second case study report).
The information here embrace the total proteins, co-occurrences and terms mapped by LAITOR4HPC in Zea mays. In order to accomplish that, the biotic stress related abstract set was analyzed under the taxid filter (Zea mays – Taxonomy ID: 4577) The analysed corpus is representative of MEDLINE database until June 2017. (A) The ammount of co-occurrences for each type of interaction is describe, with …
	# Interaction_type	# Total
(A)	INT_1	134
	INT_2	522
	INT_3	910
	INT_4	1178
(B)	CO-OCCURRENCES			PROTEINS			TERMS
	# Non-redundant	# Total		# Non-redundant	# Total		# Non-redundant	# Total
	542	2742		365	5490		74	821
	# Co-occurrences	# Repetitions		# Co-occurrences	# Repetitions		# Co-occurrences	# Repetitions
TOP 10 (Considered for 5 or more repetition, less is cosidered alred very low)	PR-1/PR-5	370		PR-1	486		induced|	56
	MPK4/MPK6	75		PR-5	404		encoding|	46
	mlo2/mlo6	69		MPK6	139		required|	31
	ATG5/ATG7	50		MPK4	119		regulator|	27
	a1/a2	39		GTPase	96		encode|	25
	CAT2/GBF1	37		ATG5	90		induction|	28
	ARF1/GTPase	35		CaM	85		activity|	23
	Hm1/Hm2	33		RPS4	81		act|	22
	CaM/Ltp	30		WRKY	81		formation|	21
	RPS4/RPS6	29		mlo2	80		binds|	19
	GRF1/GRF3	26		mlo6	80		induced|induced|	18
	rop1/rop6	26		ATG7	73		binding|	18
	MADS1/MADS2	24		ATPase	72		up-regulated|	16
	APX/CAT2	21		CAT2	68		activity|binding|	16
	CCaMK/SYMRK	21		LTP	68		activation|	16
	PR-1/PRs	21		rop1	61		regulates|	16
	RISP/eIF3	20		CCaMK	53		encoded|	16
	RPS2/RPS4	20		RPS2	53		regulating|	15
	ADA2/GCN5	16		AOS	51		inhibit|	15
	ATG8a/ATG8b	16		LOX2	50		enhanced|	15
	ATPase/PMA1	16		RPS6	50		regulated|	14
	ERF1/MPK4	16		SYMRK	48		upregulated|	13
	GLB1/GLB3	16		PRs	46		induction|activates|	12
	P1/P2	16		ARF1	45		support|	12
	SUT1/SUT4	16		a2	44		deletion|	10
	CCaMK/HK1	15		a1	42		mediating|	10
	HK1/SYMRK	15		rbcS	40		associated|	10
	Lac1/Lac2	15		ROP6	40		regulation|	10
	prf1/rop1	15		GBF1	39		associated|activities|suppression|	9
	an1/an2	14		APX	36		activates|	8
	ATPase/GTPase	14		Hm1	35		carries|	8
	CCaMK/CaM	14		Hm2	33		required|induction|	8
	NRT2.1/NRT2.2	14		HK1	31		phosphorylated|	8
	RPL12/RPL19	14		rbcL	29		encodes|	8
	RPS4/WRKY	14		lac1	28		promotes|	8
	TPS1/TPS2	14		prf1	27		controls|	8
	CK2/Rab17	13		SUT1	27		required|control|	8
	PR-5/PRs	13		GRF1	26		active|	8
	AOS/OPR3	12		GRF3	26		block|	8
	ATG10/ATG5	12		MADS1	26		interactions|	8
	MPK6/MPK7	12		MADS2	26		co-expressing|localizations|	6
	PR-1/rbcS	12		OPR3	26		trigger|activity|	6
	PRs/WRKY	12		ERF1	25		induced|induction|	6
	RPS6/S6K	12		H2B	25		Blocking|suppressed|	6
	GTPase/ROP6	11		Tps1	25		stimulates|formation|	6
	k1/k2	11		AN2	24		amplified|	6
	MLO6/mlo2	11		eIF3	23		regulates|regulates|	6
	PR-1/WRKY	11		CAD	22		hydrolyze|hydrolyze|hydrolyze|hydrolyze|	6
	SMT1/SMT	11		GST1	22		activation|inducing|	6
	SUT1/SUT2	11		LAC2	21		required|enhanced|activities|	6
	aos/fad7	10		Atg12	20		encoding|repressed|	6
	Atg12/Atg5	10		CK2	20		regulating|promotes|	6
	H2B/histone H2A	10		PMA1	20		Activation|encoding|repressed|	6
	matK/rbcL	10		RISP	20		influence|	6
	PAO/SPDS2	10		TPS2	20		suppression|	6
	ADP-ribosylation factor/GTPase	9		AP1	19		regulates|promote|BINDING|influences|inhibits|	6
	AOC/AOS	9		ATG8a	19		mediated|	5
	AOS/LOX2	9		ATG8b	19		control|	5
	Atg5/Atg9	9		COMT	19		trigger|	5
	CaM/MYB2	9		matK	19		oxide|	5
	COMT/GST1	9		psbA	19		interaction|	5
	COMT/LOX2	9		Rab17	19		induction|associated|	5
	DREB1/WRKY	9		SUT4	19		influence|formation|	4
	GST1/LOX2	9		ATG10	18		induced|activation|oxidative|	4
	LG1/LG2	9		CHLI	18		interactions|enhanced|formation|	4
	Atg12/Atg7	8		GLB1	18		activation|induced|activated|	4
	CAB1/RBCS1	8		glb3	18		activated|activation|	4
	CaM/PR-1	8		invertase	18		regulators|	4
	CaM/SOD4	8		p2	18		mediate|activation|	4
	GapA/GapC	8		S6K	18		regulation|associated|	4
	LTP/SGS3	8		an1	17		enhanced|enhanced|	4
	LTP/WRKY	8		SBP1	17		encoded|influence|	4
	MEK1/MPK6	8		ADA2	16		required|formation|required|promotion|	4
	MPK4/RPS2	8		GCN5	16		required|activation|	4
	MPK4/RPS4	8		GRP	16
	SIP1/SymRK	8		MYB2	16
	ACS7/MPK6	7		P1	16
	ATPase/CHLI	7		PPT	16
	CAD/FPS	7		SPDS2	16
	Ipt/WRKY	7		TUB4	16
	MPK6/WRKY	7		ACT1	15
	PCNA1/PCNA2	7		ATG9	15
	Pht1/Pht2	7		atpB	15
	PLC/lac1	7		mek1	15
	Rop1/prf1	7		AOC	14
	atg10/atg7	6		Bx1	14
	ATPase/H2B	6		CAT1	14
	AUX1/ES1	6		crp1	14
	CAD/CCR	6		histone H2A	14
	CaM1/CaM	6		NRT2.1	14
	CCD1/CCD	6		NRT2.2	14
	CHLI/PDS	6		PAO	14
	CKO2/CKO3	6		PCNA	14
	CYC1/CYC3	6		RPL12	14
	DBF1/rab17	6		RPL19	14
	Grp/Hsp26	6		SBP2	14
	hmg3/rop1	6		SUT2	14
	Hsp82/LOX8	6		CKO2	13
	LAC1/LAC3	6		CKO3	13
	LAC2/LAC3	6		EF1A	13
	LOX2/PR-1	6		PDS	13
	mlo1/mlo3	6		pectinase	13
	PLTP/PR-5	6		SOD4	13
	PPT/Rb1	6		TUA5	13
	psaH/psbA	6		fad7	12
	psaH/rbcS	6		histone H4	12
	psbA/rbcS	6		LAC3	12
	Rb1/Rh2	6		MPK7	12
	RPS2/RPS6	6		psaH	12
	SPDS2/polyamine oxidase	6		Rb1	12
	a2/a4	5		ZmRR4	12
	AOC/OPR3	5		ZmRR8	12
	AOS/HPL	5		ZmRR9	12
	APX/ZmMPK5	5		CAB1	11
	ATG7/atg5	5		CaM1	11
	atpB/rbcL	5		CDPK	11
	c1/c2	5		DFR	11
	CaM1/SOD4	5		k1	11
	CHLI/phytoene desaturase	5		k2	11
	CK2/SSRP1	5		LG1	11
	crp1/petA	5		LG2	11
	crp1/petD	5		p34cdc2	11
	EF1A/TUA5	5		PAD1	11
	EF1A/TUB4	5		phytoene desaturase	11
	H+-PPase/PPase	5		PLC	11
	LOX2/LOX4	5		PP1	11
	Mir1/Mir3	5		PP2C	11
	mt/nuc	5		RBOHD	11
	PR-1/RPS2	5		SMT	11
	SAT1/SAT2	5		SMT1	11
	SAT1/SAT3	5		ADP-ribosylation factor	10
	SAT2/SAT3	5		AUX1	10
	Ss1/Ss2	5		DREB2A	10
	TUA5/TUB4	5		EXG1	10
	ABA1/LOX2	4		GH3	10
	ABP/ACT1	4		PCNA2	10
	ABP1/GTPase	4		PEP	10
	ACT1/PR-1	4		polyamine oxidase	10
	AN2/DFR	4		Rh2	10
	AP1/Arf1	4		SAT1	10
	AP1/GTPase	4		SAT2	10
	AP1/SBP1	4		SAT3	10
	AP1/SBP2	4		ZmHP1	10
	APX/CAT1	4		ZmHP3	10
	ATPase/MCM6	4		ACS7	9
	ATPase/PCNA	4		DREB1	9
	ATPase/PDC	4		FPS	9
	atpB/matK	4		hmg3	9
	Bx1/TSA	4		PDC	9
	CAT1/mek1	4		RPL30	9
	CAT1/mpk6	4		SGS3	9
	CKO1/CKO2	4		TPS3	9
	CKO1/CKO3	4		a4	8
	CKs/phosphoglucose isomerase	4		CKO1	8
	CRP1/GRP	4		CYC1	8
	DXR/lTP	4		CYC3	8
	FRK1/MPK6	4		GapA	8
	GDH/GS2	4		GapC	8
	GH3/LTP	4		H+-PPase	8
	GH3/PR-1	4		Hsp26	8
	GTPase/rop1	4		Ipt	8
	H2B/histone H4	4		M15	8
	H2B/p34cdc2	4		petA	8
	histone H2A/p34cdc2	4		petD	8
	HK2/PDK1	4		PHB2	8
	invertase/rbcS	4		Pht1	8
	LTP/MPK6	4		Pht2	8
	MPK6/SymRK	4		RBCS1	8
	nhx5/nhx6	4		Rpp2	8
	PAD1/PHB2	4		SIP1	8
	PAO1/S6k	4		SSRP1	8
	PB1/WRKY	4		ZmRR2	8
	PCNA/RBR1	4		ZmRR3	8
	PEP carboxykinase/PEP	4		ZmRR5	8
	PHB1/PHB2	4		ZmRR6	8
	PMA1/sus1	4		ES1	7
	PP1/TERT	4		LG4	7
	PPT/Rh2	4		PAO1	7
	PR-1/RBOHD	4		PCNA1	7
	PR-5/zeamatin	4		PHB1	7
	psbA/rbcL	4		rpoB	7
	RBOHC/RBOHD	4		TERT	7
	Rpp2/Rpp3	4		ZmMPK5	7
	SBP1/cad	4		ATG3	6
	SBP1/SBP2	4		atpA	6
	SnRK1/TPS1	4		Bx2	6
	Tps1/Tps3	4		Bx6	6
	ACT1/BT2	3		c1	6
	Act1/rbcS	3		c2	6
	AGP/eIF3	3		CCD	6
	AN2/An1	3		CCD1	6
	AN2/ERF1	3		CCR	6
	APX/PR-1	3		CDC2	6
	ATG3/ATG5	3		CKO	6
	ATG3/ATG7	3		DBF1	6
	ATG8a/ATG9	3		DXR	6
	ATG8b/ATG9	3		GDH	6
	ATPase/atpB	3		GPT	6
	aux1/nit1	3		GST6	6
	CAB1/RBCS	3		Hsp82	6
	CaM/PLC	3		LOX4	6
	CBL1/DREB2A	3		LOX8	6
	CCaMK/CDPK	3		M16	6
	Ccp1/GTPase	3		mlo1	6
	CDC2/TBP2	3		mlo3	6
	CKO2/CKO	3		mt	6
	CKO3/CKO	3		pac1	6
	Crr1/Crr2	3		PLTP	6
	DFR1/dihydrofolate reductase	3		PPase	6
	DREB2A/MYB2	3		RBOHC	6
	DREB2A/PP2C	3		rpoC1	6
	EF1A/RPL30	3		rubisco large subunit	6
	ERF1/MPK6	3		SBP3	6
	ERF1/PR-1	3		SnRK1	6
	Gpi/Pep	3		TPT	6
	GPT/PPT	3		VP1	6
	GPT/TPT	3		XYL1	6
	GRP/PR-1	3		ABA1	5
	GST1/GST6	3		ABP1	5
	GST2/GST6	3		AGP	5
	GTPase/Rop4	3		BT2	5
	GTPase/ypt1	3		Ccp1	5
	H+-PPase/invertase	3		CKs	5
	histone H4/p34cdc2	3		FRK1	5
	invertase/pectinase	3		HPL	5
	LG3/LG4	3		M5	5
	LOX2/OPR3	3		Mir1	5
	Lox2/PR-5	3		Mir3	5
	LTP/PRP	3		nit1	5
	M15/M16	3		nuc	5
	MYB2/PP2C	3		petB	5
	pac1/pg3	3		protein kinase C inhibitor	5
	pac1/pg6	3		protein P6	5
	PAD1/PHB1	3		RBR1	5
	PCNA2/PCNA	3		rpl16	5
	petA/petD	3		Rps3	5
	PP1/PP2C	3		sid1	5
	PPT/TPT	3		SPS	5
	PR-1/invertase	3		Ss1	5
	PR-1/protein P6	3		Ss2	5
	PR-5/RPS2	3		ypt1	5
	PRF1/PRF2	3		ABP	4
	rbcL/rpoC1	3		AdoMetDC	4
	RPL30/TUA5	3		Gpi	4
	RPL30/TUB4	3		GS2	4
	RPP2/RPS4	3		HK2	4
	Rps3/Rps8	3		M4	4
	RS1/RS2	3		M6	4
	rubisco activase/rubisco large subunit	3		MCM6	4
	SBP2/SBP3	3		nhx5	4
	SUT2/SUT4	3		nhx6	4
	TEL1/TOP1	3		PB1	4
	TUB3/TUB4	3		PDK1	4
	ZmHP1/ZmHP3	3		PEP carboxykinase	4
	ZmNAS1/ZmYS1	3		phosphoglucose isomerase	4
	ZmRR4/ZmRR8	3		PRP	4
	ZmRR4/ZmRR9	3		Rpp3	4
	ZmRR8/ZmRR9	3		Rps12	4
	a1/a4	2		Rps8	4
	AChE/ATPase	2		sus1	4
	ACS7/WIP1	2		TEL1	4
	AdoMetDC/PAO	2		thioredoxin peroxidase	4
	AdoMetDC/polyamine oxidase	2		TOP1	4
	AGP/LTP	2		TSA	4
	AOS/PR-1	2		Umi11	4
	AP1/ZAP1	2		zeamatin	4
	ARF1/EXG1	2		AChE	3
	ARF1/pectinase	2		CBL1	3
	ARF1/XYL1	2		Crr1	3
	ATPase/atpA	2		Crr2	3
	ATPase/CaM	2		CYCD1	3
	ATPase/RPS2	2		CYCD2	3
	ATPase/thioredoxin peroxidase	2		DFR1	3
	BT1/BT2	2		dihydrofolate reductase	3
	Bx1/Bx2	2		GP	3
	Bx1/Bx6	2		GST2	3
	Bx1/PR-1	2		histone H1	3
	Bx1/Umi11	2		Hsp101	3
	Bx2/Bx6	2		lc	3
	CAD/farnesyl diphosphate synthase	2		LG3	3
	CaM/protein kinase C inhibitor	2		OPR7	3
	ccp1/see1	2		OPR8	3
	cdc2/histone H4	2		ORC1	3
	CDPK/MPK5	2		ORC2	3
	CDPK/ZmMPK5	2		pg3	3
	cellobiase/pectinase	2		pg6	3
	chi1/exg1	2		PRF2	3
	CK2/Tim	2		Rop4	3
	CKA2/CKB1	2		RS1	3
	DFR/LDOX	2		RS2	3
	DFR/leucoanthocyanidin dioxygenase	2		rubisco activase	3
	DFR/XTH1	2		Spt16	3
	DXR/SPS	2		TBP2	3
	EXG1/beta-1,3-endoglucanase	2		TUB3	3
	EXG1/pectinase	2		XTH1	3
	EXG1/XYL1	2		ZmNAS1	3
	fad7/opr3	2		ZmYS1	3
	Fer2/sid1	2		ADH1	2
	FPs/SPs	2		atpI	2
	GH3/pectinase	2		beta-1,3-endoglucanase	2
	GL1/ISR1	2		BT1	2
	GLB3/glb1	2		cellobiase	2
	GPA1/Ypt1	2		chi1	2
	GRP/LTP	2		CKA2	2
	GTPase/TERT	2		CKB1	2
	Hsp101/PR-1	2		farnesyl diphosphate synthase	2
	HSP26/HYD1	2		Fer2	2
	LEC1/NF-YB	2		GL1	2
	LG1/LG4	2		GPA1	2
	LG2/LG4	2		GSH1	2
	M15/M5	2		Hp1	2
	MADS2/Mads1	2		Hp2	2
	matK/ndhF	2		Hp3	2
	MIF/PEP	2		HYD1	2
	MPK4/PR-1	2		ISR1	2
	MPK4/WRKY	2		LDOX	2
	MPK6/mpk4	2		LEC1	2
	MPK6/PAD1	2		leucoanthocyanidin dioxygenase	2
	nit1/nit2	2		M24	2
	NS1/VP1	2		maturase K	2
	OPR3/aos	2		MIF	2
	OPR7/OPR8	2		MPK5	2
	ORC1/ORC2	2		NAR2.2	2
	p2/protein p6	2		ndhF	2
	PAD1/mpk6	2		NF-YB	2
	PAO1/PR-1	2		nit2	2
	PCNA/PDS	2		NS1	2
	PDS/RbcS	2		ORC4	2
	Phytoene desaturase/RbcS	2		RAS1	2
	PP1/cat2	2		see1	2
	PR-1/lc	2		tim	2
	PR-1/RPS4	2		TubG1	2
	PR-1/sid1	2		TubG2	2
	PR-1/Umi11	2		WIP1	2
	PR-5/protein kinase C inhibitor	2		ZAP1	2
	PR-5/RAS1	2		AE3	1
	psbA/rpoC1	2		ANX2	1
	rbcL/rpoB	2		cap1	1
	ROP6/rop1	2		CAT3	1
	Rps12/Rps4	2		Chs1	1
	Rps12/Rps6	2		COP2	1
	RPS2/mpk4	2		eIF6	1
	RPS4/mpk4	2		elm1	1
	SBP2/sbp1	2		extensin	1
	SSRP1/Spt16	2		fer1	1
	Tps1/thioredoxin peroxidase	2		GRF10	1
	TPS2/TPS3	2		GRF7	1
	TubG1/TubG2	2		GRP1	1
	WRKY/mpk4	2		KAPP	1
	XYL1/pectinase	2		NPH1	1
	A4/AE3	1		OMT	1
	ABA1/PP2C	1		Pep1	1
	ABP1/ROP6	1		PEP4	1
	AChE/LTP	1		PEPCase	1
	act1/psbA	1		PEPCK	1
	adh1/invertase	1		PHOT1	1
	ADH1/MT	1		PK	1
	ADP-ribosylation factor/AP1	1		SI1	1
	ANX2/RPS2	1		SodB	1
	AOS/DFR	1		STM1	1
	AOS/XTH1	1		sucrose-phosphate synthase	1
	APX/CDPK	1		TCTP	1
	APX/PDC	1		TPS5	1
	APX/WRKY	1		VIP3	1
	ATG5/Atg12	1		zein-beta	1
	ATG7/Atg12	1
	atpA/petB	1
	atpA/rbcL	1
	atpA/rpl16	1
	atpA/rpoB	1
	ATPase/Chs1	1
	ATPase/Gp	1
	ATPase/Hsp101	1
	ATPase/invertase	1
	atpB/petB	1
	atpB/rpl16	1
	atpB/rpoB	1
	atpI/rbcL	1
	AUX1/GTPase	1
	Bx1/TPS2	1
	Bx1/TPS3	1
	Bx2/TPS2	1
	Bx2/TPS3	1
	Bx6/TPS2	1
	Bx6/TPS3	1
	cad/sbp1	1
	CaM/cap1	1
	CAM/PEPCK	1
	CAT1/GSH1	1
	CAT2/mek1	1
	Cat2/PDS	1
	Cat2/Phytoene desaturase	1
	Cat2/PR-1	1
	Cat2/PR-5	1
	CAT3/mek1	1
	cdc2/histone H1	1
	CDPK/CaM	1
	CDPK/PK	1
	CDPK/PLC	1
	CKs/ipt	1
	COMT/OMT	1
	COP2/a1	1
	CYC1/CYCD1	1
	CYC1/CYCD2	1
	CYC3/CYCD1	1
	CYC3/CYCD2	1
	CYCD1/CYCD2	1
	DREB2A/WRKY	1
	ES1/GTPase	1
	fer1/sid1	1
	FRK1/WRKY	1
	GDH/c1	1
	GDH/c2	1
	GP/GPI	1
	GP/VP1	1
	GRF10/GRF7	1
	GRP1/GRP	1
	GSH1/RbohD	1
	GST1/PR-1	1
	GTPase/PP1	1
	GTPase/TCTP	1
	H2B/VIP3	1
	histone H1/histone H4	1
	HK1/PDC	1
	hmg3/prf1	1
	Hp1/Hp2	1
	Hp1/Hp3	1
	Hp2/Hp3	1
	invertase/sucrose-phosphate synthase	1
	KAPP/PR-1	1
	LC/PDC	1
	LOX2/MPK6	1
	LOX2/PEPCase	1
	LOX4/MPK6	1
	LTP/zein-beta	1
	M15/M4	1
	M15/M6	1
	M15/PPase	1
	M16/M4	1
	M16/M5	1
	M16/M6	1
	M24/Spt16	1
	M24/SSRP1	1
	M4/M5	1
	M4/M6	1
	M5/M6	1
	matK/rpoB	1
	matK/rpoC1	1
	maturase K/rbcL	1
	MPK6/invertase	1
	MPK6/mek1	1
	MPK6/PR-1	1
	MYB2/WRKY	1
	NAR2.2/Pht1	1
	NAR2.2/Pht2	1
	NPH1/RbcS	1
	OPR3/OPR7	1
	OPR3/OPR8	1
	ORC1/ORC4	1
	ORC2/ORC4	1
	PAO/PDC	1
	PAO/rbohC	1
	PAO1/SodB	1
	PCNA/protein kinase C inhibitor	1
	PDC/polyamine oxidase	1
	PDS/RPS2	1
	PDS/VP1	1
	Pep/RBOHD	1
	Pep1/rbohD	1
	PEP4/PP1	1
	petB/rbcL	1
	petB/rpl16	1
	petB/rpoB	1
	PHOT1/RPS2	1
	Phytoene desaturase/VP1	1
	polyamine oxidase/rbohC	1
	PP2C/WRKY	1
	PR-1/cat1	1
	PR-1/cat2	1
	PR-1/eIF6	1
	PR-1/extensin	1
	Prf1/hmg3	1
	PRP/ltp	1
	rbcL/rpl16	1
	RbcS/VP1	1
	RBR1/S6K	1
	Rop1/hmg3	1
	rpl16/rpoB	1
	RPP2/RPS2	1
	RPS2/phytoene desaturase	1
	Rps2/Rps8	1
	RPS2/SGS3	1
	Rps3/Rps4	1
	Rps3/Rps6	1
	Rubisco Large Subunit/atpI	1
	RuBisCo large subunit/matK	1
	RuBisCo large subunit/maturase K	1
	S6K/TERT	1
	SBP1/SBP3	1
	SBP2/cad	1
	SBP3/cad	1
	SBP3/sbp1	1
	SI1/phytoene desaturase	1
	SnRK1/elm1	1
	SnRK1/TPS5	1
	SPS/invertase	1
	STM1/histone H1	1
	TEL1/histone H4	1
	TOP1/histone H4	1
	TPS2/tps1	1
	ZmHP1/ZmRR2	1
	ZmHP1/ZmRR3	1
	ZmHP1/ZmRR4	1
	ZmHP1/ZmRR5	1
	ZmHP1/ZmRR6	1
	ZmHP1/ZmRR8	1
	ZmHP1/ZmRR9	1
	ZmHP3/ZmRR2	1
	ZmHP3/ZmRR3	1
	ZmHP3/ZmRR4	1
	ZmHP3/ZmRR5	1
	ZmHP3/ZmRR6	1
	ZmHP3/ZmRR8	1
	ZmHP3/ZmRR9	1
	ZmRR2/ZmRR3	1
	ZmRR2/ZmRR4	1
	ZmRR2/ZmRR5	1
	ZmRR2/ZmRR6	1
	ZmRR2/ZmRR8	1
	ZmRR2/ZmRR9	1
	ZmRR3/ZmRR4	1
	ZmRR3/ZmRR5	1
	ZmRR3/ZmRR6	1
	ZmRR3/ZmRR8	1
	ZmRR3/ZmRR9	1
	ZmRR4/ZmRR5	1
	ZmRR4/ZmRR6	1
	ZmRR5/ZmRR6	1
	ZmRR5/ZmRR8	1
	ZmRR5/ZmRR9	1
	ZmRR6/ZmRR8	1
	ZmRR6/ZmRR9	1

## Sheet: Nicotiana tabacum (nt)
Supplementary material 5: Using keywords to look for all described interactions on one subject. (Second case study report).
The information here embrace the total proteins, co-occurrences and terms mapped by LAITOR4HPC in Nicotiana tabacum. In order to accomplish that, the biotic stress related abstract set was analyzed under the taxid filter (Nicotiana tabacum – Taxonomy ID: 4097) The analysed corpus is representative of MEDLINE database until June 2017. (A) The ammount of co-occurrences for each type of interaction …
	# Interaction_type	# Total
(A)	INT_1	5
	INT_2	43
	INT_3	115
	INT_4	350
(B)	CO-OCCURRENCES			PROTEINS			TERMS
	# Non-redundant	# Total		# Non-redundant	# Total		# Non-redundant	# Total
	172	513		59	1026		25	91
	# Co-occurrences	# Repetitions		# Co-occurrences	# Repetitions		# Co-occurrences	# Repetitions
TOP 10 (Considered for 5 or more repetition, less is cosidered alred very low)	RPS2/RPS4	48		RPS2	62		activity|binding|	8
	NaD1/NaD2	15		cox1	61		induced|upregulates|	8
	COX1/COX2	13		RPS4	56		activity|	7
	atp6/cox3	12		atp6	55		deletion|	7
	atpB/rbcL	11		rbcL	54		amplifying|	6
	PSAA/psaB	11		cox3	53		Induce|	6
	Rps2/Rps3	11		cox2	52		required|	5
	cox1/cox3	10		atp9	50		suppressor|	5
	matK/rbcL	10		nad5	42		mediated|	4
	accD/rbcL	9		nad2	41		encoding|	4
	atp6/atp9	9		nad1	40		form|	3
	ndhD/psbL	9		Rps3	33		encoded|	2
	atp6/cox1	7		nad4	29		amplification|	2
	psbE/psbF	7		cob	28		suppress|	2
	cox1/nad5	6		matK	27		cleavage|	2
	cox2/cox3	6		nad3	27		influence|	2
	petA/petD	6		nad4L	26		Requirement|stabilization|	2
	Rps3/Rps8	6		nad6	26		carried|	2
	atp6/cox2	5		atpB	21		encoded|enhanced|	2
	atp9/cox2	5		psaB	17		suppressed|	2
	cob/nad5	5		psbA	17		localized|encodes|required|support|	2
	cox2/nad1	5		psaA	16		blocks|encoding|	2
	atp9/cox1	4		accD	9		carries|control|	2
	atp9/cox3	4		ndhD	9		requires|	2
	atp9/nad5	4		psbL	9		requirements|recognition|	2
	atpB/matK	4		rps7	9
	cob/cox1	4		Rps8	9
	cox3/nad4	4		psbB	8
	cox3/nad5	4		psbE	8
	cytochrome b6/petG	4		petD	7
	matK/ndhF	4		PsaI	7
	nad2/nad5	4		psbF	7
	nad4/nad5	4		rpl16	7
	nad5/nad6	4		rpoB	7
	psbA/psbD	4		ndhF	6
	psbA/rbcL	4		petA	6
	atp6/cob	3		rpoC1	6
	atp6/nad3	3		Rps12	6
	atp9/cob	3		cytochrome b6	5
	atp9/nad3	3		petB	5
	atp9/rpl14	3		petG	5
	atp9/rps3	3		PsaC	5
	cob/nad2	3		PsaJ	5
	cox2/nad3	3		atpA	4
	ndhB/rps7	3		psbD	4
	psaA/psbA	3		psbH	4
	PsaC/PsaI	3		PSII-H	4
	psbA/psbB	3		rps16	4
	psbH/rbcL	3		atpE	3
	PSII-H/psbB	3		nad7	3
	rbcL/rpoC1	3		ndhB	3
	Rps12/Rps4	3		orf115	3
	rps12/rps7	3		orf142	3
	Rps2/Rps8	3		rpl14	3
	atp6/nad1	2		RuBisCo large subunit	3
	atp6/nad2	2		atpI	2
	atp6/nad4	2		maturase K	2
	atp6/nad4L	2		nad9	2
	atp6/nad5	2		psbK	1
	atp6/nad6	2
	atp6/rbcL	2
	atp9/nad1	2
	atp9/nad2	2
	atp9/nad4	2
	atp9/nad4L	2
	atp9/nad6	2
	atp9/rbcL	2
	cob/cox2	2
	COB/COX3	2
	COX1/matK	2
	cox1/nad1	2
	cox1/nad2	2
	cox1/nad3	2
	cox1/nad4	2
	cox1/nad4L	2
	cox1/nad6	2
	cox2/nad2	2
	cox2/nad4	2
	cox2/nad4L	2
	cox2/nad5	2
	cox2/nad6	2
	cox3/nad1	2
	cox3/nad2	2
	cox3/nad3	2
	cox3/nad4L	2
	cox3/nad6	2
	matK/rpL16	2
	matK/rps16	2
	nad1/nad3	2
	nad1/nad4	2
	nad1/nad4L	2
	nad1/nad5	2
	nad1/nad6	2
	nad2/nad3	2
	nad2/nad4	2
	nad2/nad4L	2
	nad2/nad6	2
	nad3/nad4	2
	nad3/nad4L	2
	nad3/nad5	2
	nad3/nad6	2
	nad4/nad4L	2
	nad4/nad6	2
	nad4L/nad5	2
	nad4L/nad6	2
	nad7/nad9	2
	ndhF/rps16	2
	PsaB/PsaI	2
	PsaB/PsaJ	2
	PsaI/PsaJ	2
	psbA/rpoC1	2
	rbcL/rpoB	2
	Rps3/Rps4	2
	atp6/rps3	1
	atpA/petB	1
	atpA/rbcL	1
	atpA/rpl16	1
	atpA/rpoB	1
	atpB/atpE	1
	atpB/petB	1
	atpB/rpl16	1
	atpB/rpoB	1
	atpB/rps4	1
	atpB/rps7	1
	atpE/rps4	1
	atpE/rps7	1
	atpI/rbcL	1
	cob/nad1	1
	cob/nad3	1
	cob/nad4	1
	cob/nad4L	1
	cob/nad6	1
	COX1/orf115	1
	COX1/orf142	1
	cox1/rps3	1
	COX2/orf115	1
	COX2/orf142	1
	cox2/rps3	1
	cox3/rps3	1
	matK/rpoB	1
	matK/rpoC1	1
	maturase K/rbcL	1
	nad1/rps3	1
	nad2/rps3	1
	nad3/rps3	1
	nad4/nad7	1
	nad4/rps3	1
	Nad4L/atp6	1
	Nad4L/cob	1
	nad4L/rps3	1
	nad5/rps3	1
	nad6/rps3	1
	orf115/orf142	1
	petB/rbcL	1
	petB/rpl16	1
	petB/rpoB	1
	PetD/PsbE	1
	PetG/cytochrome b6	1
	psaA/rbcL	1
	PSAB/psaA	1
	PsaB/PsaC	1
	PsaC/PsaJ	1
	psbA/psbK	1
	psbB/psbH	1
	psbB/rbcL	1
	PSII-H/rbcL	1
	rbcL/rpl16	1
	rpl16/rpoB	1
	rps4/rps7	1
	Rubisco Large Subunit/atpI	1
	RuBisCo large subunit/matK	1
	RuBisCo large subunit/maturase K	1

## Sheet: Solanum lycopersicum (sl)
Supplementary material 5: Using keywords to look for all described interactions on one subject. (Second case study report).
The information here embrace the total proteins, co-occurrences and terms mapped by LAITOR4HPC in Solanum lycopersicum. In order to accomplish that, the biotic stress related abstract set was analyzed under the taxid filter (Solanum lycopersicum – Taxonomy ID: 4081) The analysed corpus is representative of MEDLINE database until June 2017. (A) The ammount of co-occurrences for each type of intera…
	# Interaction_type	# Total
(A)	INT_1	4
	INT_2	31
	INT_3	78
	INT_4	124
(B)	CO-OCCURRENCES			PROTEINS			TERMS
	# Non-redundant	# Total		# Non-redundant	# Total		# Non-redundant	# Total
	71	237		42	474		17	66
	# Co-occurrences	# Repetitions		# Co-occurrences	# Repetitions		# Co-occurrences	# Repetitions
TOP 10 (Considered for 5 or more repetition, less is cosidered alred very low)	RPS2/RPS4	48		RPS2	62		activity|binding|	8
	atpB/rbcL	11		RPS4	56		induced|upregulates|	8
	PSAA/PSAB	11		rbcL	50		activity|	7
	Rps2/Rps3	11		matK	25		deletion|	7
	matK/rbcL	10		atpB	21		required|	5
	accD/rbcL	9		Rps3	19		suppressor|	5
	ndhD/psbL	9		psaB	17		mediated|	4
	psbE/psbF	7		psbA	17		encoding|	4
	petA/petD	6		PSAA	16		requirements|recognition|	2
	Rps3/Rps8	6		PsbE	11		blocks|encoding|	2
	atpB/matK	4		psbF	10		carries|control|	2
	cytochrome b6/petG	4		accD	9		cleavage|	2
	matK/ndhF	4		ndhD	9		Requirement|stabilization|	2
	psbA/psbD	4		psbL	9		influence|	2
	psbA/rbcL	4		rps7	9		suppress|	2
	ndhB/rps7	3		Rps8	9		requires|	2
	psaA/psbA	3		psbB	8		suppressed|	2
	PsaC/PsaI	3		petD	7
	psbA/psbB	3		PsaI	7
	PsbE/PsbI	3		rpl16	7
	PsbF/PsbI	3		rpoB	7
	psbH/rbcL	3		ndhF	6
	PSII-H/psbB	3		petA	6
	rbcL/rpoC1	3		PsbI	6
	Rps12/Rps4	3		rpoC1	6
	rps12/rps7	3		rps12	6
	Rps2/Rps8	3		cytochrome b6	5
	matK/rpL16	2		petB	5
	matK/rps16	2		petG	5
	ndhF/rps16	2		PsaC	5
	PsaB/PsaI	2		PsaJ	5
	PsaB/PsaJ	2		atpA	4
	PsaI/PsaJ	2		psbD	4
	psbA/rpoC1	2		psbH	4
	rbcL/rpoB	2		PSII-H	4
	Rps3/Rps4	2		rps16	4
	atpA/petB	1		atpE	3
	atpA/rbcL	1		ndhB	3
	atpA/rpl16	1		RuBisCo large subunit	3
	atpA/rpoB	1		atpI	2
	atpB/petB	1		maturase K	2
	atpB/rpl16	1		psbK	1
	atpB/rpoB	1
	atpB/rps4	1
	atpB/rps7	1
	atpE/rps4	1
	atpE/rps7	1
	atpI/rbcL	1
	matK/rpoB	1
	matK/rpoC1	1
	maturase K/rbcL	1
	petB/rbcL	1
	petB/rpl16	1
	petB/rpoB	1
	PetD/PsbE	1
	PetG/cytochrome b6	1
	psaA/rbcL	1
	PSAB/psaA	1
	PsaB/PsaC	1
	PsaC/PsaJ	1
	psbA/psbK	1
	psbB/psbH	1
	psbB/rbcL	1
	PSII-H/rbcL	1
	rbcL/rpl16	1
	rpl16/rpoB	1
	rps4/rps7	1
	Rubisco Large Subunit/atpI	1
	RuBisCo large subunit/matK	1
	RuBisCo large subunit/maturase K	1
	atpB/atpE	1

[truncated: 2 more sheets: Solanum tuberosum (st), Selaginella moellendorffii (sm)]
