# Supplementary material for: LAITOR4HPC: A text mining pipeline based on HPC for building interaction networks
Source: BMC Bioinformatics. 2020 Aug 24;21:365. doi: 10.1186/s12859-020-03620-4 (PMC7447576; doi:10.1186/s12859-020-03620-4)
Supplement: Supplementary file 6 — Additional file 6. Building pathways (Third case study report). Excel file containing a curated list of interaction identified with LAITOR4HPC in Arabidopsis thaliana for the “plant AND defensing” keywords filtered PMIDs. This list embraces automatic and manual annotation of the mapped data. [file 12859_2020_3620_MOESM6_ESM.xlsx]

## Sheet: Study_Case3(PDF_pathway_At)
Supplementary Material 6: Building a pathway (third case study report).
List of type 1 interactions regarding 31 PMIDs mapped for Arabidopsis thaliana based on "plant AND defensin" keyword and used for pathway construction on CellDesigner. Both bioentities (species 1 and 2) and their interaction term (correlation) are followed by the PMID related to the mapped information, the retrieved data (automatic annotation) and curated data (after manual annotation). Most auto…
Interaction type	Species 1	Correlation	Species 2	PMID	Automatic annotation	Manual annotation
INT_1	PDF1	induced|	pathogenesis-related protein 1	28605157	not mapped	not mapped
INT_1	EIN3	suppression|activation|	PDF1.2	28168848	Yes	Yes
INT_1	EIL1	suppression|activation|	PDF1.2	28168848	Yes	Yes
INT_1	ORA59	activator|	PDF1.2	28168848	Yes	Yes
INT_1	EIN3	mediated|	ORA59	28168848	Yes	Yes
INT_1	ANAC032	represses|	MYC2	27632992	Yes	Yes
INT_1	ANAC032	activates|repressing|	NIMIN1	27632992	Yes	Yes
INT_1	ANAC032	enhances|binding|	MYC2	27632992	Yes	Yes
INT_1	ANAC032	enhances|binding|	NIMIN1	27632992	Yes	Yes
INT_1	MYC2	down-regulating|	PDF1	26962208	Yes	Yes
INT_1	JAZ1	down-regulating|	MYC2	26962208	Yes	Yes
INT_1	JAZ1	suppression|	MYC2	26962208	Yes	Yes
INT_1	JAZ1	induce|	MYC2	26962208	Yes	Yes
INT_1	ERF9	down-regulated|promotion|	PDF1.2	24157210	Yes	No
INT_1	ERF9	binding|promoters|	PDF1.2	24157210	Yes	No
INT_1	ERF9	suppression|	PDF1.2	24157210	Yes	No
INT_1	ERF1	up-regulated|	PDF1.2	22371506	Yes	no
INT_1	PDF1.2	up-regulated|	coi1	22371506	no	Yes
INT_1	PR-1	induction|	transcription factor	21414016	not related	not related
INT_1	ORA59	activation|	PDF1.2	21246258	Yes	Yes
INT_1	ORA59	acts|regulator|	PDF1.2	21246258	Yes	Yes
INT_1	ORA59	promoter|interacting|	PDF1.2	21246258	Yes	Yes
INT_1	ORA59	bound|trans-activated|	PDF1.2	21246258	Yes	Yes
INT_1	ORA59	bound|	PDF1.2	21246258	Yes	Yes
INT_1	ORA59	form|	PDF1.2	21246258	Yes	Yes
INT_1	WRKY50	suppressor|	ssi2	21030507	no	Yes
INT_1	WRKY51	suppressor|	ssi2	21030507	no	Yes
INT_1	EIN2	induced|	atmyb44	20826953	Yes	Yes
INT_1	CPK3	phosphorylating|	HsfB2a	20798597	Yes	Yes
INT_1	HsfB1	regulation|	Pdf1.2	19529832	Yes	no
INT_1	HsfB2b	regulation|	Pdf1.2	19529832	Yes	no
INT_1	PDF1.2	down-regulated|	PR-1	19121119	not mapped	not mapped
INT_1	NAI1	activated|	PYK10	18248598	not related	not related
INT_1	FLC	up-regulated|	HDA6	18212027	no	Yes
INT_1	PDF1.2	regulates|	transcription factor	17616737	no	Yes
INT_1	PDF1.2	activates|	PROPEP1	17566109	Yes	no
INT_1	PEPR1	activates|mediated|	PROPEP1	17566109	Yes	no
INT_1	PDF1.2	mediated|	PEPR1	17566109	Yes	no
INT_1	PROPEP1	enhances|	PROPEP3	17566109	Yes	no
INT_1	PROPEP2	enhances|	PROPEP3	17566109	Yes	no
INT_1	PDF1.2	interacts|suppresses|	glutaredoxin	17397508	Yes	Yes
INT_1	ARF2	inhibition|	PDF1	16822015	Yes	Yes
INT_1	AtPep1	activates|	PDF1.2	16785434	Yes	no
INT_1	cpr5	activate|	npr1	16648642	not mapped	not mapped
INT_1	EDS5	activity|	ssi2	15828688	no	Yes
INT_1	PDF1.2	activate|	ssi2	15828688	no	Yes
INT_1	PDF1.2	activate|	PR1	15828688	no	Yes
INT_1	PDF1.2	requirement|control|induction|	RCE1	15125769	no	Yes
INT_1	PDF1.2	induction|	ssi2	14615603	Yes	no
INT_1	PDF1.2	required|	ssi2	14615603	Yes	no
INT_1	BOS1	interaction|	coi1	14555693	no	Yes
INT_1	ein2	enhance|	ssi1	12848424	no	Yes
INT_1	jar1	enhance|	ssi1	12848424	no	Yes
INT_1	PDF1.2	stimulated|	PR1	11971137	no	Yes
INT_1	GA1	enhancing|	GA4	11457902	not related	not related
INT_1	GA3	enhancing|	GA4	11457902	not related	not related
INT_1	NPR1	required|	PR-1	11439131	not related	not related
INT_1	COI1	required|	cev1	11340179	no	Yes
INT_1	ETR1	required|	cev1	11340179	no	Yes
INT_1	NPR1	suppressor|requirement|	ssi1	9927638	no	Yes
INT_1	PDF1.2	suppressed|	ssi1	9927638	no	Yes
